# Supplementary material for: Controllable synthesis of conjugated microporous polymer films for ultrasensitive detection of chemical warfare agents
Source: Nat Commun. 2022 Sep 3;13:5189. doi: 10.1038/s41467-022-32878-w (PMC9440894; doi:10.1038/s41467-022-32878-w)
Supplement: Supplementary file 2 — Source Data [file 41467_2022_32878_MOESM2_ESM.xlsx]

## Sheet: Fig.1a
TCzP					TCz
Wavelength / nm	Normalized PL Intensity/arb.units	Wavelength / nm	Normalized PL Intensity/arb.units		Wavelength / nm	Normalized PL Intensity/arb.units	Wavelength / nm	Normalized PL Intensity/arb.units
600	0.00889	423	0.00145		600	0.01933	445	0.00191
599.5	0.00889	424	0.000979522		599.5	0.01933	446	0.00203
599	0.00913	425	0.00101		599	0.01933	447	0.00207
598.5	0.00865	426	0.00108		598.5	0.01757	448	0.00225
598	0.00913	427	0.00122		598	0.01757	449	0.00223
597.5	0.00865	428	0.00137		597.5	0.01933	450	0.00247
597	0.00913	429	0.00156		597	0.01757	451	0.00268
596.5	0.00889	430	0.00179		596.5	0.01933	452	0.00297
596	0.00913	431	0.00214		596	0.01933	453	0.00337
595.5	0.00913	432	0.00255		595.5	0.01933	454	0.00377
595	0.00865	433	0.00297		595	0.01933	455	0.00422
594.5	0.00937	434	0.00357		594.5	0.01757	456	0.00487
594	0.00865	435	0.00416		594	0.01933	457	0.00549
593.5	0.00937	436	0.00499		593.5	0.01757	458	0.00641
593	0.00889	437	0.00582		593	0.01933	459	0.00699
592.5	0.00889	438	0.00671		592.5	0.01933	460	0.00823
592	0.00913	439	0.00795		592	0.01933	461	0.0096
591.5	0.00865	440	0.00932		591.5	0.02109	462	0.01051
591	0.00913	441	0.01067		591	0.01933	463	0.01206
590.5	0.00889	442	0.01251		590.5	0.02109	464	0.01431
590	0.00913	443	0.01457		590	0.02109	465	0.01629
589.5	0.00889	444	0.01641		589.5	0.01933	466	0.01827
589	0.00889	445	0.0188		589	0.02109	467	0.02053
588.5	0.00913	446	0.02167		588.5	0.01933	468	0.02342
588	0.00889	447	0.02403		588	0.02109	469	0.02717
587.5	0.00913	448	0.02745		587.5	0.02109	470	0.03086
587	0.00889	449	0.03128		587	0.02109	471	0.03387
586.5	0.00913	450	0.03453		586.5	0.02109	472	0.03879
586	0.00889	451	0.03891		586	0.01933	473	0.04421
585.5	0.00889	452	0.04347		585.5	0.01933	474	0.04892
585	0.00889	453	0.04718		585	0.01757	475	0.05421
584.5	0.00913	454	0.05282		584.5	0.01757	476	0.05965
584	0.00889	455	0.05815		584	0.01757	477	0.0665
583.5	0.00913	456	0.06329		583.5	0.01582	478	0.07467
583	0.00913	457	0.06952		583	0.01582	479	0.08206
582.5	0.00889	458	0.07614		582.5	0.01582	480	0.08846
582	0.00913	459	0.08199		582	0.01406	481	0.09794
581.5	0.00889	460	0.08876		581.5	0.01582	482	0.10741
581	0.00913	461	0.09637		581	0.01406	483	0.11625
580.5	0.00889	462	0.10297		580.5	0.01406	484	0.12677
580	0.00913	463	0.1111		580	0.01406	485	0.13695
579.5	0.00889	464	0.11985		579.5	0.01406	486	0.14868
579	0.00913	465	0.12706		579	0.01582	487	0.16002
578.5	0.00913	466	0.13673		578.5	0.01406	488	0.17112
578	0.00889	467	0.14615		578	0.01582	489	0.18331
577.5	0.00937	468	0.15394		577.5	0.01406	490	0.1982
577	0.00889	469	0.16461		577	0.01582	491	0.21082
576.5	0.00913	470	0.17441		576.5	0.01582	492	0.22423
576	0.00889	471	0.18379		576	0.01582	493	0.23981
575.5	0.00913	472	0.19511		575.5	0.01757	494	0.25448
575	0.00889	473	0.20673		575	0.01582	495	0.26842
574.5	0.00889	474	0.21574		574.5	0.01582	496	0.28481
574	0.00913	475	0.22845		574	0.01757	497	0.3004
573.5	0.00865	476	0.23962		573.5	0.01757	498	0.31522
573	0.00937	477	0.24984		573	0.01757	499	0.33316
572.5	0.00889	478	0.26249		572.5	0.01933	500	0.35011
572	0.00913	479	0.27506		572	0.01933	501	0.36554
571.5	0.00913	480	0.28677		571.5	0.01933	502	0.38615
571	0.00889	481	0.29973		571	0.01933	503	0.4021
570.5	0.00937	482	0.3123		570.5	0.02109	504	0.4182
570	0.00865	483	0.32354		570	0.02109	505	0.44009
569.5	0.00913	484	0.33821		569.5	0.02109	506	0.45784
569	0.00889	485	0.351		569	0.02109	507	0.47423
568.5	0.00913	486	0.36364		568.5	0.02109	508	0.49453
568	0.00889	487	0.3785		568	0.02109	509	0.51141
567.5	0.00889	488	0.39178		567.5	0.01933	510	0.53221
567	0.00913	489	0.40458		567	0.01933	511	0.55155
566.5	0.00865	490	0.41861		566.5	0.01757	512	0.56493
566	0.00913	491	0.43232		566	0.01582	513	0.58478
565.5	0.00889	492	0.44565		565.5	0.01757	514	0.60598
565	0.00913	493	0.46049		565	0.01582	515	0.62083
564.5	0.00913	494	0.47534		564.5	0.01582	516	0.63754
564	0.00913	495	0.48736		564	0.01757	517	0.65848
563.5	0.00913	496	0.50259		563.5	0.01406	518	0.67482
563	0.00889	497	0.51555		563	0.01582	519	0.69237
562.5	0.00937	498	0.52981		562.5	0.01582	520	0.71211
562	0.00889	499	0.5456		562	0.01582	521	0.72686
561.5	0.00913	500	0.55987		561.5	0.01582	522	0.74231
561	0.00913	501	0.57275		561	0.01406	523	0.76291
560.5	0.00889	502	0.58934		560.5	0.01582	524	0.77403
560	0.00937	503	0.60335		560	0.01582	525	0.7889
559.5	0.00865	504	0.61649		559.5	0.01406	526	0.80684
559	0.00937	505	0.63197		559	0.01406	527	0.81959
558.5	0.00889	506	0.64634		558.5	0.01406	528	0.83232
558	0.00913	507	0.65902		558	0.01406	529	0.84675
557.5	0.00913	508	0.67372		557.5	0.01582	530	0.8595
557	0.00913	509	0.68619		557	0.01582	531	0.87528
556.5	0.00913	510	0.70157		556.5	0.01582	532	0.88474
556	0.00889	511	0.71573		556	0.01582	533	0.89202
555.5	0.00937	512	0.72815		555.5	0.01582	534	0.90695
555	0.00889	513	0.74224		555	0.01582	535	0.91693
554.5	0.00913	514	0.75594		554.5	0.01582	536	0.92645
554	0.00889	515	0.76712		554	0.01757	537	0.93392
553.5	0.00889	516	0.77966		553.5	0.01582	538	0.94233
553	0.00913	517	0.79383		553	0.01757	539	0.95277
552.5	0.00889	518	0.80523		552.5	0.01582	540	0.95939
552	0.00937	519	0.81643		552	0.01582	541	0.9657
551.5	0.00889	520	0.82792		551.5	0.01582	542	0.97244
551	0.00937	521	0.8384		551	0.01406	543	0.97173
550.5	0.00889	522	0.85056		550.5	0.01582	544	0.98018
550	0.00913	523	0.86234		550	0.01582	545	0.98346
549.5	0.00937	524	0.87216		549.5	0.01406	546	0.98584
549	0.00889	525	0.88025		549	0.01582	547	0.99229
548.5	0.00937	526	0.8914		548.5	0.01582	548	0.99669
548	0.00889	527	0.89917		548	0.01582	549	0.99488
547.5	0.00913	528	0.90783		547.5	0.01406	550	0.99646
547	0.00889	529	0.91593		547	0.01406	551	0.99579
546.5	0.00913	530	0.92478		546.5	0.01406	552	0.99757
546	0.00913	531	0.93324		546	0.01406	553	1
545.5	0.00889	532	0.94013		545.5	0.01582	554	0.99811
545	0.00913	533	0.94705		545	0.01406	555	0.9935
544.5	0.00889	534	0.95327		544.5	0.01582	556	0.99284
544	0.00937	535	0.95991		544	0.01582	557	0.99144
543.5	0.00913	536	0.96446		543.5	0.01406	558	0.98836
543	0.00913	537	0.97053		543	0.01582	559	0.98664
542.5	0.00913	538	0.97403		542.5	0.01582	560	0.98184
542	0.00913	539	0.97932		542	0.01582	561	0.97741
541.5	0.00937	540	0.98437		541.5	0.01582	562	0.97698
541	0.00913	541	0.98734		541	0.01406	563	0.96823
540.5	0.00913	542	0.99015		540.5	0.01582	564	0.95997
540	0.00913	543	0.99283		540	0.01406	565	0.95437
539.5	0.00913	544	0.99509		539.5	0.01406	566	0.94913
539	0.00913	545	0.99723		539	0.01582	567	0.94566
538.5	0.00913	546	0.99966		538.5	0.01406	568	0.93408
538	0.00937	547	0.99847		538	0.01582	569	0.92947
537.5	0.00913	548	1.00002		537.5	0.01406	570	0.92193
537	0.00913	549	0.99907		537	0.01406	571	0.91655
536.5	0.00913	550	0.99979		536.5	0.01406	572	0.90984
536	0.00937	551	0.99996		536	0.01406	573	0.90118
535.5	0.00913	552	0.99801		535.5	0.01582	574	0.89404
535	0.00913	553	0.99895		535	0.01406	575	0.88267
534.5	0.00913	554	0.99824		534.5	0.01406	576	0.87138
534	0.00913	555	0.99407		534	0.01406	577	0.86084
533.5	0.00937	556	0.9944		533.5	0.01406	578	0.85158
533	0.00913	557	0.99224		533	0.01582	579	0.84451
532.5	0.00913	558	0.98795		532.5	0.01406	580	0.83681
532	0.00937	559	0.98475		532	0.01582	581	0.82532
531.5	0.00913	560	0.98005		531.5	0.01582	582	0.81471
531	0.00913	561	0.97634		531	0.01406	583	0.80587
530.5	0.00913	562	0.97414		530.5	0.01582	584	0.79755
530	0.00913	563	0.96969		530	0.01582	585	0.78994
529.5	0.00937	564	0.96351		529.5	0.01757	586	0.77954
529	0.00913	565	0.9608		529	0.01757	587	0.76516
528.5	0.00937	566	0.95542		528.5	0.01757	588	0.75578
528	0.00913	567	0.94875		528	0.01757	589	0.74647
527.5	0.00937	568	0.94331		527.5	0.01757	590	0.73793
527	0.00913	569	0.93839		527	0.01582	591	0.72569
526.5	0.00913	570	0.93236		526.5	0.01582	592	0.71289
526	0.00913	571	0.92733		526	0.01582	593	0.70284
525.5	0.00889	572	0.91866		525.5	0.01582	594	0.69612
525	0.00937	573	0.91385		525	0.01582	595	0.68344
524.5	0.00889	574	0.90702		524.5	0.01582	596	0.67289
524	0.00937	575	0.89934		524	0.01582	597	0.66013
523.5	0.00913	576	0.89214		523.5	0.01582	598	0.6515
523	0.00913	577	0.88675		523	0.01582	599	0.64181
522.5	0.00937	578	0.87776		522.5	0.01582	600	0.63172
522	0.00889	579	0.87056		522	0.01582	601	0.61984
521.5	0.00937	580	0.86224		521.5	0.01582	602	0.60829
521	0.00913	581	0.85254		521	0.01757	603	0.59897
520.5	0.00937	582	0.84537		520.5	0.01757	604	0.58893
520	0.00913	583	0.83795		520	0.01757	605	0.57823
519.5	0.00889	584	0.82765		519.5	0.01757	606	0.57129
519	0.00937	585	0.82081		519	0.01933	607	0.55947
518.5	0.00913	586	0.81311		518.5	0.01757	608	0.55058
518	0.00937	587	0.80215		518	0.01933	609	0.54009
517.5	0.00913	588	0.79596		517.5	0.01933	610	0.52803
517	0.00937	589	0.78686		517	0.01933	611	0.52065
516.5	0.00937	590	0.77823		516.5	0.01933	612	0.51328
516	0.00913	591	0.77203		516	0.01933	613	0.50507
515.5	0.00937	592	0.75892		515.5	0.01933	614	0.49803
515	0.00913	593	0.7499		515	0.01933	615	0.49122
514.5	0.00937	594	0.74203		514.5	0.01933	616	0.48312
514	0.00913	595	0.73218		514	0.01933	617	0.47778
513.5	0.00937	596	0.72123		513.5	0.01933	618	0.46697
513	0.00937	597	0.71413		513	0.01933	619	0.46304
512.5	0.00913	598	0.70414		512.5	0.02109	620	0.45884
512	0.00937	599	0.69529		512	0.01933	621	0.44969
511.5	0.00937	600	0.6859		511.5	0.02109	622	0.44263
511	0.00937	601	0.67522		511	0.02109	623	0.43625
510.5	0.00937	602	0.66612		510.5	0.02109	624	0.42747
510	0.00937	603	0.65727		510	0.02109	625	0.42019
509.5	0.00937	604	0.64574		509.5	0.02109	626	0.41416
509	0.00937	605	0.63868		509	0.02285	627	0.40689
508.5	0.00937	606	0.62828		508.5	0.02285	628	0.40035
508	0.00937	607	0.61753		508	0.02285	629	0.39302
507.5	0.00937	608	0.61164		507.5	0.02285	630	0.38502
507	0.00937	609	0.60307		507	0.02285	631	0.37768
506.5	0.00961	610	0.59286		506.5	0.0246	632	0.36975
506	0.00937	611	0.58774		506	0.0246	633	0.3613
505.5	0.00937	612	0.57792		505.5	0.0246	634	0.3545
505	0.00937	613	0.56956		505	0.02636	635	0.34628
504.5	0.00961	614	0.56472		504.5	0.02636	636	0.33937
504	0.00937	615	0.55628		504	0.02812	637	0.3317
503.5	0.00961	616	0.54996		503.5	0.02636	638	0.32321
503	0.00961	617	0.54461		503	0.02812	639	0.31623
502.5	0.00937	618	0.53621		502.5	0.02988	640	0.3101
502	0.00961	619	0.53232		502	0.02812	641	0.30339
501.5	0.00937	620	0.52482		501.5	0.02988	642	0.29753
501	0.00961	621	0.51853		501	0.02988	643	0.29004
500.5	0.00961	622	0.51422		500.5	0.03163	644	0.28481
500	0.00961	623	0.50711		500	0.03163	645	0.27997
499.5	0.00985	624	0.49905		499.5	0.03339	646	0.27093
499	0.00961	625	0.4929		499	0.03515	647	0.26647
498.5	0.00985	626	0.48525		498.5	0.03515	648	0.26087
498	0.00961	627	0.47855		498	0.03691	649	0.25424
497.5	0.00985	628	0.47242		497.5	0.03866	650	0.25021
497	0.00961	629	0.46319		497	0.04042	651	0.24371
496.5	0.00985	630	0.45503		496.5	0.04218	652	0.23834
496	0.01009	631	0.44735		496	0.04394	653	0.23335
495.5	0.00961	632	0.43832		495.5	0.04569	654	0.22942
495	0.01009	633	0.43031		495	0.04569	655	0.22285
494.5	0.00985	634	0.42368		494.5	0.04921	656	0.21966
494	0.01009	635	0.41477		494	0.05097	657	0.21204
493.5	0.01009	636	0.40618		493.5	0.05097	658	0.20759
493	0.01009	637	0.39908		493	0.05624	659	0.20477
492.5	0.01033	638	0.3907		492.5	0.05624	660	0.1985
492	0.01009	639	0.38313		492	0.058	661	0.19372
491.5	0.01033	640	0.37548		491.5	0.06151	662	0.19054
491	0.01033	641	0.36707		491	0.06151	663	0.18548
490.5	0.01033	642	0.36172		490.5	0.06678	664	0.18248
490	0.01057	643	0.35398		490	0.06854	665	0.17665
489.5	0.01033	644	0.34683		489.5	0.07206	666	0.17268
489	0.01081	645	0.34055		489	0.07557	667	0.17044
488.5	0.01057	646	0.33418		488.5	0.07909	668	0.16434
488	0.01081	647	0.32686		488	0.0826	669	0.1612
487.5	0.01105	648	0.3221		487.5	0.08612	670	0.15857
487	0.01105	649	0.31472		487	0.08963	671	0.15433
486.5	0.01129	650	0.30833		486.5	0.09315	672	0.14892
486	0.01129	651	0.30343		486	0.09842	673	0.14724
485.5	0.01129	652	0.29752		485.5	0.10369	674	0.1452
485	0.01153	653	0.29054		485	0.10896	675	0.13861
484.5	0.01177	654	0.2852		484.5	0.11599	676	0.13611
484	0.01177	655	0.27734		484	0.12127	677	0.13436
483.5	0.01201	656	0.2723		483.5	0.12654	678	0.13056
483	0.01225	657	0.26775		483	0.13357	679	0.12748
482.5	0.01249	658	0.26059		482.5	0.13708	680	0.123
482	0.01273	659	0.25553		482	0.14587	681	0.12195
481.5	0.01297	660	0.24979		481.5	0.1529	682	0.1198
481	0.01321	661	0.24372		481	0.16169	683	0.11485
480.5	0.01321	662	0.23918		480.5	0.16872	684	0.11171
480	0.01394	663	0.23358		480	0.17575	685	0.11135
479.5	0.01394	664	0.22759		479.5	0.18453	686	0.10879
479	0.01466	665	0.22409		479	0.18981	687	0.10476
478.5	0.01466	666	0.21878		478.5	0.20035	688	0.10156
478	0.01514	667	0.21483		478	0.2109	689	0.1004
477.5	0.01562	668	0.21064		477.5	0.22144	690	0.0997
477	0.01586	669	0.20543		477	0.23023	691	0.09662
476.5	0.01658	670	0.20183		476.5	0.24077	692	0.0938
476	0.01682	671	0.19713		476	0.25132	693	0.09212
475.5	0.01778	672	0.19221		475.5	0.26186	694	0.09093
475	0.01826	673	0.18946		475	0.27417	695	0.08793
474.5	0.01874	674	0.1847		474.5	0.28647	696	0.08586
474	0.0197	675	0.18017		474	0.29877	697	0.08264
473.5	0.02018	676	0.1763		473.5	0.31283	698	0.0823
473	0.02114	677	0.17285		473	0.32513	699	0.08073
472.5	0.02186	678	0.16852		472.5	0.33743	700	0.07832
472	0.02283	679	0.16654		472	0.34974	701	0.07478
471.5	0.02427	680	0.16234		471.5	0.3638	702	0.0739
471	0.02475	681	0.15835		471	0.37786	703	0.07459
470.5	0.02643	682	0.15536		470.5	0.39192	704	0.07064
470	0.02715	683	0.15173		470	0.40949	705	0.07058
469.5	0.02883	684	0.14837		469.5	0.42531	706	0.06835
469	0.03027	685	0.14518		469	0.44288	707	0.06737
468.5	0.03172	686	0.14207		468.5	0.45694	708	0.06515
468	0.0334	687	0.13905		468	0.471	709	0.06426
467.5	0.03508	688	0.1359		467.5	0.48682	710	0.061
467	0.03724	689	0.1328		467	0.50439	711	0.06001
466.5	0.03892	690	0.13019		466.5	0.52373	712	0.05968
466	0.04133	691	0.12707		466	0.53954	713	0.05783
465.5	0.04373	692	0.12433		465.5	0.56063	714	0.05722
465	0.04613	693	0.1217		465	0.57821	715	0.05627
464.5	0.04877	694	0.11854		464.5	0.59402	716	0.05451
464	0.05142	695	0.11576		464	0.6116	717	0.05266
463.5	0.05454	696	0.11383		463.5	0.62742	718	0.05227
463	0.05766	697	0.11151		463	0.64499	719	0.05095
462.5	0.06103	698	0.10872		462.5	0.66432	720	0.05046
462	0.06487	699	0.1072		462	0.6819	721	0.04801
461.5	0.06872	700	0.10412		461.5	0.70299	722	0.04726
461	0.0728	701	0.10209		461	0.71705	723	0.04637
460.5	0.07737	702	0.09997		460.5	0.73638	724	0.04547
460	0.08193	703	0.09746		460	0.74868	725	0.045
459.5	0.08698	704	0.09543		459.5	0.7645	726	0.04317
459	0.09226	705	0.09431		459	0.78032	727	0.04271
458.5	0.09779	706	0.09227		458.5	0.79613	728	0.04121
458	0.1038	707	0.08982		458	0.81371	729	0.04186
457.5	0.1098	708	0.08707		457.5	0.82777	730	0.03988
457	0.11677	709	0.08475		457	0.84183	731	0.03932
456.5	0.12374	710	0.0815		456.5	0.85413	732	0.039
456	0.13119	711	0.08113		456	0.86643	733	0.03766
455.5	0.13936	712	0.08019		455.5	0.88049	734	0.03762
455	0.14728	713	0.07809		455	0.89104	735	0.03636
454.5	0.15593	714	0.07607		454.5	0.9051	736	0.03592
454	0.16482	715	0.07532		454	0.9174	737	0.0343
453.5	0.17444	716	0.07293		453.5	0.92794	738	0.03414
453	0.18429	717	0.07169		453	0.94025	739	0.03347
452.5	0.19462	718	0.07003		452.5	0.94376	740	0.03354
452	0.20591	719	0.06876		452	0.95431	741	0.03296
451.5	0.21696	720	0.06731		451.5	0.96134	742	0.0306
451	0.22922	721	0.06527		451	0.96661	743	0.03095
450.5	0.24147	722	0.06366		450.5	0.9754	744	0.02904
450	0.2542	723	0.06311		450	0.97891	745	0.03016
449.5	0.26814	724	0.06118		449.5	0.98594	746	0.0295
449	0.28136	725	0.05984		449	0.9877	747	0.02918
448.5	0.29625	726	0.05885		448.5	0.99297	748	0.02742
448	0.31091	727	0.0576		448	0.99473	749	0.02792
447.5	0.32677	728	0.05669		447.5	0.99649	750	0.02755
447	0.34262	729	0.05514		447	1	751	0.02681
446.5	0.35896	730	0.05383		446.5	0.99824	752	0.02589
446	0.37602	731	0.05313		446	1	753	0.02523
445.5	0.39284	732	0.05152		445.5	1	754	0.02484
445	0.41086	733	0.05061		445	1	755	0.02496
444.5	0.4284	734	0.04976		444.5	1	756	0.02418
444	0.44618	735	0.04835		444	0.99473	757	0.02367
443.5	0.46468	736	0.04716		443.5	0.99473	758	0.02312
443	0.48246	737	0.04637		443	0.98946	759	0.02252
442.5	0.50168	738	0.04508		442.5	0.98594	760	0.02241
442	0.51946	739	0.04495		442	0.98418	761	0.02305
441.5	0.5382	740	0.04404		441.5	0.9754	762	0.02193
441	0.55694	741	0.04287		441	0.9754	763	0.02081
440.5	0.57496	742	0.04265		440.5	0.96661	764	0.0212
440	0.59395	743	0.04083		440	0.96309	765	0.0211
439.5	0.61124	744	0.03943		439.5	0.95958	766	0.02067
439	0.62975	745	0.03952		439	0.95255	767	0.01985
438.5	0.64704	746	0.03827		438.5	0.94728	768	0.01927
438	0.67948	747	0.03783		438	0.94025	769	0.02012
437.5	0.7124	748	0.03697		437.5	0.93673	770	0.02035
437	0.74315	749	0.03615		437	0.9297	771	0.01887
436.5	0.77415	750	0.03578		436.5	0.92443	772	0.01912
436	0.80202	751	0.03444		436	0.92091	773	0.01805
435.5	0.82917	752	0.03383		435.5	0.91213	774	0.01898
435	0.85368	753	0.03324		435	0.90685	775	0.01875
434.5	0.87626	754	0.03262		434.5	0.89807	776	0.01797
434	0.89813	755	0.03151		434	0.89104	777	0.0169
433.5	0.91663	756	0.03122		433.5	0.88576	778	0.01755
433	0.93513	757	0.03018		433	0.87698	779	0.01838
432.5	0.94786	758	0.02992		432.5	0.87346	780	0.01656
432	0.963	759	0.02942		432	0.86643	781	0.01623
431.5	0.97333	760	0.02903		431.5	0.8594	782	0.01606
431	0.9827	761	0.02825		431	0.85413	783	0.01608
430.5	0.99087	762	0.02761		430.5	0.84534	784	0.01596
430	0.99519	763	0.02664		430	0.84007	785	0.0145
429.5	0.99808	764	0.02642		429.5	0.83128	786	0.01542
429	1	765	0.0257		429	0.82777	787	0.01449
428.5	0.99952	766	0.02593		428.5	0.8225	788	0.01432
428	0.99664	767	0.02512		428	0.81371	789	0.01351
427.5	0.99471	768	0.02465		427.5	0.80844	790	0.01478
427	0.98919	769	0.02407		427	0.80141	791	0.01422
426.5	0.98126	770	0.02347		426.5	0.79613	792	0.01365
426	0.97189	771	0.02302		426	0.78735	793	0.01413
425.5	0.963	772	0.02235		425.5	0.78207	794	0.01381
425	0.95147	773	0.02178		425	0.7768	795	0.01258
424.5	0.94185	774	0.02155		424.5	0.76801	796	0.01359
424	0.92792	775	0.02151		424	0.76274	797	0.01362
423.5	0.91446	776	0.02107		423.5	0.75395	798	0.01149
423	0.89933	777	0.02052		423	0.74692	799	0.0133
422.5	0.89692	778	0.02027		422.5	0.73989	800	0.01193
422	0.88299	779	0.01959		422	0.72935	--	--
421.5	0.86689	780	0.01928		421.5	0.72759	--	--
421	0.85031	781	0.01883		421	0.71705	--	--
420.5	0.83445	782	0.01864		420.5	0.71002	--	--
420	0.81812	783	0.0185		420	0.70299	--	--
419.5	0.80298	784	0.01805		419.5	0.69596	--	--
419	0.78808	785	0.01744		419	0.68717	--	--
418.5	0.77559	786	0.01712		418.5	0.68014	--	--
418	0.76069	787	0.01715		418	0.67311	--	--
417.5	0.74676	788	0.01664		417.5	0.66608	--	--
417	0.73546	789	0.01624		417	0.66081	--	--
416.5	0.72393	790	0.01579		416.5	0.65202	--	--
416	0.7124	791	0.01601		416	0.64675	--	--
415.5	0.70135	792	0.01532		415.5	0.6362	--	--
415	0.69294	793	0.01531		415	0.62917	--	--
414.5	0.68429	794	0.01504		414.5	0.62214	--	--
414	0.67732	795	0.01461		414	0.61336	--	--
413.5	0.66987	796	0.01475		413.5	0.60984	--	--
413	0.6629	797	0.01387		413	0.60281	--	--
412.5	0.65666	798	0.01366		412.5	0.59402	--	--
412	0.65065	799	0.01365		412	0.59051	--	--
411.5	0.64632	800	0.01378		411.5	0.57821	--	--
411	0.64344	--	--		411	0.57293	--	--
410.5	0.64056	--	--		410.5	0.56415	--	--
410	0.63791	--	--		410	0.55712	--	--
409.5	0.63479	--	--		409.5	0.55185	--	--
409	0.63191	--	--		409	0.54482	--	--
408.5	0.6283	--	--		408.5	0.53954	--	--
408	0.62446	--	--		408	0.53076	--	--
407.5	0.62086	--	--		407.5	0.52548	--	--
407	0.61701	--	--		407	0.51845	--	--
406.5	0.61245	--	--		406.5	0.51142	--	--
406	0.60764	--	--		406	0.50791	--	--
405.5	0.60259	--	--		405.5	0.50088	--	--
405	0.59707	--	--		405	0.49736	--	--
404.5	0.59058	--	--		404.5	0.49033	--	--
404	0.58481	--	--		404	0.48506	--	--
403.5	0.57785	--	--		403.5	0.47979	--	--
403	0.57088	--	--		403	0.471	--	--
402.5	0.56391	--	--		402.5	0.46749	--	--
402	0.55622	--	--		402	0.46046	--	--
401.5	0.54805	--	--		401.5	0.45694	--	--
401	0.54012	--	--		401	0.45343	--	--
400.5	0.53172	--	--		400.5	0.44464	--	--
400	0.52331	--	--		400	0.44288	--	--
399.5	0.51466	--	--		399.5	0.43409
399	0.50577	--	--		399	0.43058
398.5	0.49736	--	--		398.5	0.42355
398	0.48847	--	--		398	0.42004
397.5	0.47982	--	--		397.5	0.41476
397	0.47141	--	--		397	0.40949
396.5	0.46324	--	--		396.5	0.40598
396	0.45483	--	--		396	0.39895
395.5	0.44714	--	--		395.5	0.39367
395	0.43945	--	--		395	0.38664
394.5	0.43224	--	--		394.5	0.38313
394	0.42528	--	--		394	0.37961
393.5	0.41903	--	--		393.5	0.37258
393	0.41254	--	--		393	0.37083
392.5	0.40654	--	--		392.5	0.36555
392	0.40101	--	--		392	0.36028
391.5	0.39572	--	--		391.5	0.35677
391	0.39068	--	--		391	0.34974
390.5	0.38611	--	--		390.5	0.34798
390	0.38155	--	--		390	0.34271
389.5	0.3777	--	--		389.5	0.34095
389	0.37386	--	--		389	0.33568
388.5	0.37025	--	--		388.5	0.33216
388	0.36689	--	--		388	0.32865
387.5	0.36377	--	--		387.5	0.32513
387	0.36088	--	--		387	0.32162
386.5	0.35776	--	--		386.5	0.3181
386	0.35536	--	--		386	0.31459
385.5	0.35272	--	--		385.5	0.31283
385	0.35031	--	--		385	0.30931
384.5	0.34839	--	--		384.5	0.3058
384	0.34599	--	--		384	0.30228
383.5	0.34431	--	--		383.5	0.30053
383	0.34238	--	--		383	0.29701
382.5	0.34046	--	--		382.5	0.29525
382	0.33878	--	--		382	0.29174
381.5	0.33662	--	--		381.5	0.28998
381	0.33542	--	--		381	0.28822
380.5	0.33349	--	--		380.5	0.28471
380	0.33181	--	--		380	0.2812
379.5	0.33037	--	--		379.5	0.27944
379	0.32869	--	--		379	0.27768
378.5	0.32749	--	--		378.5	0.27417
378	0.32629	--	--		378	0.27417
377.5	0.32484	--	--		377.5	0.27241
377	0.32388	--	--		377	0.26889
376.5	0.32292	--	--		376.5	0.26889
376	0.32196	--	--		376	0.26538
375.5	0.321	--	--		375.5	0.26538
375	0.32052	--	--		375	0.26362
374.5	0.3198	--	--		374.5	0.26186
374	0.31956	--	--		374	0.26186
373.5	0.31956	--	--		373.5	0.25835
373	0.31932	--	--		373	0.26011
372.5	0.31956	--	--		372.5	0.25835
372	0.31956	--	--		372	0.25659
371.5	0.32004	--	--		371.5	0.25659
371	0.321	--	--		371	0.25483
370.5	0.32172	--	--		370.5	0.25483
370	0.32268	--	--		370	0.25483
369.5	0.32388	--	--		369.5	0.25483
369	0.32532	--	--		369	0.25483
368.5	0.32701	--	--		368.5	0.25659
368	0.32893	--	--		368	0.25659
367.5	0.33109	--	--		367.5	0.25659
367	0.33301	--	--		367	0.25659
366.5	0.33566	--	--		366.5	0.25835
366	0.33878	--	--		366	0.26011
365.5	0.3419	--	--		365.5	0.26186
365	0.34527	--	--		365	0.26362
364.5	0.34863	--	--		364.5	0.26538
364	0.35223	--	--		364	0.27065
363.5	0.35632	--	--		363.5	0.27241
363	0.36064	--	--		363	0.27592
362.5	0.36521	--	--		362.5	0.27944
362	0.36977	--	--		362	0.28295
361.5	0.37482	--	--		361.5	0.28822
361	0.37987	--	--		361	0.29174
360.5	0.38852	--	--		360.5	0.29877
360	0.39404	--	--		360	0.30404
359.5	0.40029	--	--		359.5	0.31107
359	0.40702	--	--		359	0.3181
358.5	0.4135	--	--		358.5	0.32337
358	0.42119	--	--		358	0.33216
357.5	0.4284	--	--		357.5	0.33743
357	0.43657	--	--		357	0.34974
356.5	0.4445	--	--		356.5	0.36028
356	0.45315	--	--		356	0.36907
355.5	0.46228	--	--		355.5	0.37961
355	0.47165	--	--		355	0.3884
354.5	0.48222	--	--		354.5	0.4007
354	0.49255	--	--		354	0.41125
353.5	0.5036	--	--		353.5	0.42355
353	0.51538	--	--		353	0.43761
352.5	0.52787	--	--		352.5	0.45167
352	0.54205	--	--		352	0.46749
351.5	0.5567	--	--		351.5	0.48155
351	0.57232	--	--		351	0.49561
350.5	0.58938	--	--		350.5	0.50967
350	0.60764	--	--		350	0.52548
349.5	0.6271	--	--		349.5	0.5413
349	0.64849	--	--		349	0.56415
348.5	0.69318	--	--		348.5	0.58348
348	0.73955	--	--		348	0.60633
347.5	0.78784	--	--		347.5	0.62742
347	0.83974	--	--		347	0.65026
346.5	0.89068	--	--		346.5	0.67311
346	0.94282	--	--		346	0.70123
345.5	0.99447	--	--		345.5	0.73462
345	1.04373	--	--		345	0.77329
344.5	1.08986	--	--		344.5	0.81547
344	1.13455	--	--		344	0.86116
343.5	1.16771	--	--		343.5	0.90158
343	1.20255	--	--		343	0.94728
342.5	1.22802	--	--		342.5	0.98946
342	1.25276	--	--		342	1.03866
341.5	1.26862	--	--		341.5	1.08612
341	1.28352	--	--		341	1.13005
340.5	1.30106	--	--		340.5	1.17223
340	1.30827	--	--		340	1.20035
339.5	1.31788	--	--		339.5	1.22144
339	1.32532	--	--		339	1.23374
338.5	1.33157	--	--		338.5	1.24429
338	1.3419	--	--		338	1.2478
337.5	1.35632	--	--		337.5	1.24253
337	1.37362	--	--		337	1.2355
336.5	1.39284	--	--		336.5	1.2232
336	1.41735	--	--		336	1.2109
335.5	1.43873	--	--		335.5	1.20035
335	1.45555	--	--		335	1.18981
334.5	1.4827	--	--		334.5	1.18278
334	1.5149	--	--		334	1.17926
333.5	1.53868	--	--		333.5	1.18102
333	1.55911	--	--		333	1.18981
332.5	1.58121	--	--		332.5	1.19684
332	1.59851	--	--		332	1.20914
331.5	1.61557	--	--		331.5	1.2232
331	1.62926	--	--		331	1.2355
330.5	1.6432	--	--		330.5	1.25659
330	1.65569	--	--		330	1.27592
329.5	1.67251	--	--		329.5	1.30228
329	1.6766	--	--		329	1.32162
328.5	1.68284	--	--		328.5	1.34271
328	1.68813	--	--		328	1.36204
327.5	1.69726	--	--		327.5	1.3761
327	1.70207	--	--		327	1.39543
326.5	1.70111	--	--		326.5	1.40949
326	1.70183	--	--		326	1.42707
325.5	1.70591	--	--		325.5	1.44112
325	1.7112	--	--		325	1.45518
324.5	1.71432	--	--		324.5	1.46573
324	1.71216	--	--		324	1.47276
323.5	1.7112	--	--		323.5	1.48155
323	1.72009	--	--		323	1.48858
322.5	1.72537	--	--		322.5	1.49561
322	1.72441	--	--		322	1.50439
321.5	1.73498	--	--		321.5	1.50967
321	1.72537	--	--		321	1.52021
320.5	1.73618	--	--		320.5	1.53076
320	1.7357	--	--		320	1.53779
319.5	1.73979	--	--		319.5	1.54833
319	1.75252	--	--		319	1.56239
318.5	1.75228	--	--		318.5	1.57645
318	1.74652	--	--		318	1.59227
317.5	1.75565	--	--		317.5	1.60984
317	1.75565	--	--		317	1.62917
316.5	1.74868	--	--		316.5	1.64323
316	1.74988	--	--		316	1.65729
315.5	1.74748	--	--		315.5	1.67135
315	1.7506	--	--		315	1.68366
314.5	1.7482	--	--		314.5	1.69596
314	1.74243	--	--		314	1.7065
313.5	1.73667	--	--		313.5	1.7188
313	1.72297	--	--		313	1.72408
312.5	1.72297	--	--		312.5	1.72759
312	1.71648	--	--		312	1.72935
311.5	1.7148	--	--		311.5	1.72935
311	1.70567	--	--		311	1.72935
310.5	1.69486	--	--		310.5	1.72408
310	1.68981	--	--		310	1.72056
309.5	1.6826	--	--		309.5	1.71529
309	1.66987	--	--		309	1.70826
308.5	1.66627	--	--		308.5	1.69947
308	1.65449	--	--		308	1.69069
307.5	1.65113	--	--		307.5	1.6819
307	1.64176	--	--		307	1.66608
306.5	1.63119	--	--		306.5	1.65378
306	1.62158	--	--		306	1.6362
305.5	1.62037	--	--		305.5	1.62039
305	1.60812	--	--		305	1.60457
304.5	1.60163	--	--		304.5	1.58875
304	1.59515	--	--		304	1.57293
303.5	1.58842	--	--		303.5	1.55536
303	1.58554	--	--		303	1.53779
302.5	1.58289	--	--		302.5	1.52021
302	1.57689	--	--		302	1.50088
301.5	1.57593	--	--		301.5	1.48682
301	1.57448	--	--		301	1.47276
300.5	1.57929	--	--		300.5	1.46221
300	1.58746	--	--		300	1.45343
299.5	1.60067	--	--		299.5	1.4464
299	1.61413	--	--		299	1.44288
298.5	1.63888	--	--		298.5	1.44464
298	1.66194	--	--		298	1.44815
297.5	1.69654	--	--		297.5	1.46221
297	1.7309	--	--		297	1.48155
296.5	1.77535	--	--		296.5	1.50615
296	1.82268	--	--		296	1.53954
295.5	1.85992	--	--		295.5	1.58524
295	1.89596	--	--		295	1.65378
294.5	1.91543	--	--		294.5	1.73462
294	1.93489	--	--		294	1.83656
293.5	1.94858	--	--		293.5	1.94025
293	1.95074	--	--		293	2.03163
292.5	1.93561	--	--		292.5	2.11599
292	1.92191	--	--		292	2.18278
291.5	1.90245	--	--		291.5	2.23726
291	1.90029	--	--		291	2.26186
290.5	1.88731	--	--		290.5	2.25659
290	1.87746	--	--		290	2.22496
289.5	1.88179	--	--		289.5	2.1775
289	1.8765	--	--		289	2.13181
288.5	1.87746	--	--		288.5	2.08787
288	1.87458	--	--		288	2.04569
287.5	1.88083	--	--		287.5	2.01054
287	1.87987	--	--		287	1.98418
286.5	1.88251	--	--		286.5	1.96309
286	1.88299	--	--		286	1.95079
285.5	1.87746	--	--		285.5	1.942
285	1.87938	--	--		285	1.93673
284.5	1.87722	--	--		284.5	1.93146
284	1.86977	--	--		284	1.92443
283.5	1.86761	--	--		283.5	1.91916
283	1.86785	--	--		283	1.91037
282.5	1.86112	--	--		282.5	1.90861
282	1.85392	--	--		282	1.9051
281.5	1.84383	--	--		281.5	1.9051
281	1.83566	--	--		281	1.90334
280.5	1.82364	--	--		280.5	1.9051
280	1.81211	--	--		280	1.90334
279.5	1.79553	--	--		279.5	1.89807
279	1.78304	--	--		279	1.88928
278.5	1.77271	--	--		278.5	1.87873
278	1.76502	--	--		278	1.8717
277.5	1.74868	--	--		277.5	1.86292
277	1.7506	--	--		277	1.8594
276.5	1.7333	--	--		276.5	1.85589
276	1.72922	--	--		276	1.85413
275.5	1.71672	--	--		275.5	1.85589
275	1.71408	--	--		275	1.8594
274.5	1.70423	--	--		274.5	1.86643
274	1.69726	--	--		274	1.86995
273.5	1.68741	--	--		273.5	1.87346
273	1.67852	--	--		273	1.87698
272.5	1.67708	--	--		272.5	1.88049
272	1.67588	--	--		272	1.88401
271.5	1.67179	--	--		271.5	1.89279
271	1.67179	--	--		271	1.89807
270.5	1.67131	--	--		270.5	1.91388
270	1.67107	--	--		270	1.92794
269.5	1.67179	--	--		269.5	1.942
269	1.67852	--	--		269	1.95782
268.5	1.68741	--	--		268.5	1.9754
268	1.6939	--	--		268	2.00176
267.5	1.70927	--	--		267.5	2.02988
267	1.7285	--	--		267	2.07206
266.5	1.73763	--	--		266.5	2.12127
266	1.75829	--	--		266	2.17399
265.5	1.76646	--	--		265.5	2.23199
265	1.78256	--	--		265	2.28647
264.5	1.79793	--	--		264.5	2.35325
264	1.8049	--	--		264	2.42882
263.5	1.81619	--	--		263.5	2.51142
263	1.83253	--	--		263	2.60281
262.5	1.83662	--	--		262.5	2.68541
262	1.84046	--	--		262	2.77504
261.5	1.85728	--	--		261.5	2.84534
261	1.86016	--	--		261	2.91388
260.5	1.86665	--	--		260.5	2.99121
260	1.87506	--	--		260	3.06327
259.5	1.89044	--	--		259.5	3.1406
259	1.88467	--	--		259	3.20914
258.5	1.89044	--	--		258.5	3.27241
258	1.89284	--	--		258	3.32865
257.5	1.90461	--	--		257.5	3.38313
257	1.90702	--	--		257	3.43409
256.5	1.90269	--	--		256.5	3.4833
256	1.91158	--	--		256	3.53603
255.5	1.90726	--	--		255.5	3.58699
255	1.92095	--	--		255	3.62917
254.5	1.92263	--	--		254.5	3.68717
254	1.93128	--	--		254	3.72583
253.5	1.93561	--	--		253.5	3.7768
253	1.95939	--	--		253	3.80844
252.5	1.963	--	--		252.5	3.84183
252	1.98727	--	--		252	3.91213
251.5	2.00432	--	--		251.5	3.94376
251	2.01802	--	--		251	4.06503
250.5	2.0334	--	--		250.5	4.12127
250	2.04781	--	--		250	4.20562
249.5	2.07809	--	--		249.5	4.29525
249	2.09058	--	--		249	4.30756
248.5	2.09491	--	--		248.5	4.40949
248	2.13167	--	--		248	4.49912
247.5	2.14416	--	--		247.5	4.65026
247	2.15209	--	--		247	4.93146
246.5	2.16314	--	--		246.5	5.01054
246	2.18405	--	--		246	5.42531
245.5	2.18597	--	--		245.5	5.59227
245	2.20663	--	--		245	5.84534
244.5	2.20279	--	--		244.5	6.62039
244	2.22081	--	--		244	7.10545
243.5	2.2309	--	--		243.5	17.5729
243	2.22441	--	--		243	17.5729
242.5	2.2297	--	--		242.5	17.5729
242	2.22778	--	--		242	17.5729
241.5	2.2297	--	--		241.5	17.5729
241	2.24652	--	--		241	17.5729
240.5	2.23979	--	--		240.5	17.5729
240	2.23642	--	--		240	17.5729
239.5	2.24147	--	--		239.5	17.5729
239	2.24171	--	--		239	17.5729
238.5	2.24267	--	--		238.5	17.5729
238	2.24892	--	--		238	17.5729
237.5	2.23667	--	--		237.5	17.5729
237	2.23234	--	--		237	17.5729
236.5	2.23667	--	--		236.5	17.5729
236	2.23642	--	--		236	17.5729
235.5	2.22105	--	--		235.5	17.5729
235	2.24171	--	--		235	17.5729
234.5	2.20927	--	--		234.5	17.5729
234	2.20279	--	--		234	17.5729
233.5	2.19462	--	--		233.5	17.5729
233	2.18068	--	--		233	17.5729
232.5	2.17612	--	--		232.5	17.5729
232	2.17035	--	--		232	17.5729
231.5	2.16482	--	--		231.5	17.5729
231	2.15906	--	--		231	17.5729
230.5	2.19053	--	--		230.5	17.5729
230	2.14753	--	--		230	17.5729
229.5	2.28472	--	--		229.5	17.5729
229	2.34286	--	--		229	17.5729
228.5	2.40245	--	--		228.5	17.5729
228	2.40245	--	--		228	17.5729
227.5	2.40245	--	--		227.5	17.5729
227	2.40245	--	--		227	17.5729
226.5	2.40245	--	--		226.5	17.5729
226	2.40245	--	--		226	17.5729
225.5	2.40245	--	--		225.5	17.5729
225	2.40245	--	--		225	17.5729
224.5	2.40245	--	--		224.5	17.5729
224	2.40245	--	--		224	-1.84359
223.5	2.40245	--	--		223.5	-0.95079
223	2.40245	--	--		223	-0.6116
222.5	2.40245	--	--		222.5	-0.60105
222	2.40245	--	--		222	-0.48155
221.5	2.40245	--	--		221.5	-0.43585
221	2.40245	--	--		221	-0.41125
220.5	2.40245	--	--		220.5	-0.39719
220	2.40245	--	--		220	-0.39719
219.5	2.40245	--	--		219.5	-0.33568
219	2.40245	--	--		219	-0.40422
218.5	2.40245	--	--		218.5	-0.34798
218	2.40245	--	--		218	-0.36555
217.5	2.40245	--	--		217.5	-0.34446
217	2.40245	--	--		217	-0.34095
216.5	2.40245	--	--		216.5	-0.35149
216	2.40245	--	--		216	-0.34798
215.5	2.40245	--	--		215.5	-0.36204
215	2.40245	--	--		215	-0.35677
214.5	2.40245	--	--		214.5	-0.33392
214	2.40245	--	--		214	-0.38489
213.5	2.40245	--	--		213.5	-0.43234
213	2.40245	--	--		213	-0.41828
212.5	2.40245	--	--		212.5	-0.39367
212	2.40245	--	--		212	-0.41301
211.5	2.40245	--	--		211.5	-0.43409
211	2.40245	--	--		211	-0.41301
210.5	2.40245	--	--		210.5	-0.41125
210	2.40245	--	--		210	-0.44288
209.5	2.40245	--	--		209.5	-0.59051
209	2.40245	--	--		209	-0.50615
208.5	2.40245	--	--		208.5	-0.54833
208	2.40245	--	--		208	-0.51142
207.5	2.40245	--	--		207.5	-0.49561
207	2.40245	--	--		207	-0.60984
206.5	2.40245	--	--		206.5	-0.71178
206	2.40245	--	--		206	-0.71353
205.5	2.40245	--	--		205.5	-0.73111
205	2.40245	--	--		205	-0.65905
204.5	2.40245	--	--		204.5	-0.68893
204	2.40245	--	--		204	-0.74868
203.5	2.40245	--	--		203.5	-0.73286
203	2.40245	--	--		203	-0.73111
202.5	2.40245	--	--		202.5	-0.78032
202	2.40245	--	--		202	-0.81195
201.5	2.40245	--	--		201.5	-0.84007
201	2.40245	--	--		201	-0.92091
200.5	2.40245	--	--		200.5	-0.89982
200	2.40245	--	--		200	-1.05097
--	--	--	--			--
--	--	--	--			--
--	--	--	--			--
--	--	--	--			--
--	--	--	--			--
--	--	--	--			--
--	--	--	--			--
--	--	--	--			--
--	--	--	--			--
--	--	--	--			--
--	--	--	--			--
--	--	--	--			--
--	--	--	--			--
--	--	--	--			--
--	--	--	--			--
--	--	--	--			--
--	--	--	--			--
--	--	--	--			--
--	--	--	--			--
--	--	--	--			--
--	--	--	--			--
--	--	--	--			--
--	--	--	--			--
--	--	--	--			--
--	--	--	--			--
--	--	--	--			--
--	--	--	--			--
--	--	--	--			--
--	--	--	--			--
--	--	--	--			--
--	--	--	--			--
--	--	--	--			--
--	--	--	--			--
--	--	--	--			--
--	--	--	--			--
--	--	--	--			--
--	--	--	--			--
--	--	--	--			--
--	--	--	--			--
--	--	--	--			--
--	--	--	--			--
--	--	--	--			--
--	--	--	--			--
--	--	--	--			--
--	--	--	--			--
--	--	--	--			--
--	--	--	--			--
--	--	--	--			--
--	--	--	--			--
--	--	--	--			--
--	--	--	--			--
--	--	--	--			--
--	--	--	--			--
--	--	--	--			--
--	--	--	--			--
--	--	--	--			--
--	--	--	--			--
--	--	--	--			--
--	--	--	--			--
--	--	--	--			--
--	--	--	--			--
--	--	--	--			--
--	--	--	--			--
--	--	--	--			--
--	--	--	--			--
--	--	--	--			--
--	--	--	--			--
--	--	--	--			--
--	--	--	--			--
--	--	--	--			--
--	--	--	--			--
--	--	--	--			--
--	--	--	--			--
--	--	--	--			--
--	--	--	--			--
--	--	--	--			--
--	--	--	--			--
--	--	--	--			--
--	--	--	--			--
--	--	--	--			--
--	--	--	--			--
--	--	--	--			--
--	--	--	--			--
--	--	--	--			--
--	--	--	--			--
--	--	--	--			--
--	--	--	--			--
--	--	--	--			--
--	--	--	--			--
--	--	--	--			--
--	--	--	--			--
--	--	--	--			--
--	--	--	--			--
--	--	--	--			--
--	--	--	--			--
--	--	--	--			--
--	--	--	--			--
--	--	--	--			--
--	--	--	--			--
--	--	--	--			--
--	--	--	--			--
--	--	--	--			--
		--	--			--
		--	--			--
		--	--			--
		--	--			--
		--	--			--
		--	--			--
		--	--			--
		--	--			--
		--	--			--
		--	--			--
		--	--			--
		--	--			--
		--	--			--
		--	--			--
		--	--			--
		--	--			--
		--	--			--
		--	--			--
		--	--			--
		--	--			--
		--	--			--
		--	--			--
		--	--			--
		--	--			--
		--	--			--
		--	--			--
		--	--			--
		--	--			--
		--	--			--
		--	--			--
		--	--			--
		--	--			--
		--	--			--
		--	--			--
		--	--			--
		--	--			--
		--	--			--
		--	--			--
		--	--			--
		--	--			--
		--	--			--
		--	--			--
		--	--			--
		--	--			--
		--	--			--
		--	--			--
		--	--			--
		--	--			--
		--	--			--
		--	--			--
		--	--			--
		--	--			--
		--	--			--
		--	--			--
		--	--			--
		--	--			--
		--	--			--
		--	--			--
		--	--			--
		--	--			--
		--	--			--
		--	--			--
		--	--			--
		--	--			--
		--	--			--
		--	--			--
		--	--			--
		--	--			--
		--	--			--
		--	--			--
		--	--			--
		--	--			--
		--	--			--
		--	--			--
		--	--			--
		--	--			--
		--	--			--
		--	--			--
		--	--			--
		--	--			--
		--	--			--
		--	--			--
		--	--			--
		--	--			--
		--	--			--
		--	--			--
		--	--			--
		--	--			--
		--	--			--
		--	--			--
		--	--			--
		--	--			--
		--	--			--
		--	--			--
		--	--			--
		--	--			--
		--	--			--
		--	--			--
		--	--			--
		--	--			--
		--	--			--
		--	--			--
		--	--			--
		--	--			--
		--	--			--
		--	--			--
		--	--			--
		--	--			--
		--	--			--
		--	--			--
		--	--			--
		--	--			--
		--	--			--
		--	--			--
		--	--			--
		--	--			--
		--	--			--
		--	--			--
		--	--			--
		--	--			--
		--	--			--
		--	--			--
		--	--			--
		--	--			--
		--	--			--
		--	--			--
		--	--			--
		--	--			--
		--	--			--
		--	--			--
		--	--			--
		--	--			--
		--	--			--
		--	--			--
		--	--			--
		--	--			--
		--	--			--
		--	--			--
		--	--			--
		--	--			--
		--	--			--
		--	--			--
		--	--			--
		--	--			--
		--	--			--
		--	--			--
		--	--			--
		--	--			--
		--	--			--
		--	--			--
		--	--			--
		--	--			--
		--	--			--
		--	--			--
		--	--			--
		--	--			--
		--	--			--
		--	--			--
		--	--			--
		--	--			--
		--	--			--
		--	--			--
		--	--			--
		--	--			--
		--	--			--
		--	--			--
		--	--			--
		--	--			--
		--	--			--
		--	--			--
		--	--			--
		--	--			--
		--	--			--
		--	--			--
		--	--			--
		--	--			--
		--	--			--
		--	--			--
		--	--			--
		--	--			--
		--	--			--
		--	--			--
		--	--			--
		--	--			--
		--	--			--
		--	--			--
		--	--			--
		--	--			--
		--	--			--
		--	--			--
		--	--			--
		--	--			--
		--	--			--
		--	--			--
		--	--			--
		--	--			--
		--	--			--
		--	--			--
		--	--			--
		--	--			--
		--	--			--
		--	--			--
		--	--			--
		--	--			--
		--	--			--
		--	--			--
		--	--			--
		--	--			--
		--	--			--
		--	--			--
		--	--			--
		--	--			--
		--	--			--
		--	--			--
		--	--			--
		--	--			--
		--	--			--
		--	--			--
		--	--			--
		--	--			--
		--	--			--
		--	--			--
		--	--			--
		--	--			--
		--	--			--
		--	--			--
		--	--			--
		--	--			--
		--	--			--
		--	--			--
		--	--			--
		--	--			--
		--	--			--
		--	--			--
		--	--			--
		--	--			--
		--	--			--
		--	--			--
		--	--			--
		--	--			--
		--	--			--
		--	--			--
		--	--			--
		--	--			--
		--	--			--
		--	--			--
		--	--			--
		--	--			--
		--	--			--
		--	--			--
		--	--			--
		--	--			--
		--	--			--
		--	--			--
		--	--			--
		--	--			--
		--	--			--
		--	--			--
		--	--			--
		--	--			--
		--	--			--
		--	--			--
		--	--			--
		--	--			--
		--	--			--
		--	--			--
		--	--			--
		--	--			--
		--	--			--
		--	--			--
		--	--			--
		--	--			--
		--	--			--
		--	--			--
		--	--			--
		--	--			--
		--	--			--
		--	--			--
		--	--			--
		--	--			--
		--	--			--
		--	--			--
		--	--			--
		--	--			--
		--	--			--
		--	--			--
		--	--			--
		--	--			--
		--	--			--
		--	--			--
		--	--			--
		--	--			--
		--	--			--
		--	--			--
		--	--			--
		--	--			--
		--	--			--
		--	--			--
		--	--			--
		--	--			--
		--	--			--
		--	--			--
		--	--			--
		--	--			--
		--	--			--
		--	--			--
		--	--			--
		--	--			--
		--	--			--
		--	--			--
		--	--			--
		--	--			--
		--	--			--
		--	--			--
		--	--			--
		--	--			--
		--	--			--
		--	--			--
		--	--			--
		--	--			--
		--	--			--
		--	--			--
		--	--			--
		--	--			--
		--	--			--
		--	--			--
		--	--			--
		--	--			--
		--	--			--
		--	--			--
		--	--			--
		--	--			--
		--	--			--
		--	--			--
		--	--			--
		--	--			--
		--	--			--
		--	--			--
		--	--			--
		--	--			--
		--	--			--
		--	--			--
		--	--			--
		--	--			--
		--	--			--
		--	--			--
		--	--			--
		--	--			--
		--	--			--
		--	--			--
		--	--			--
		--	--			--
		--	--			--
		--	--			--
		--	--			--
		--	--			--
		--	--			--
		--	--			--
		--	--			--
		--	--			--
		--	--			--
		--	--			--
		--	--			--
		--	--			--
		--	--			--
		--	--			--
		--	--			--
		--	--			--
		--	--			--
		--	--			--
		--	--			--
		--	--			--
		--	--			--
		--	--			--
		--	--			--
		--	--			--
		--	--			--
		--	--			--
		--	--			--
		--	--			--
		--	--			--
		--	--			--
		--	--			--
		--	--			--
		--	--			--
		--	--			--
		--	--			--
		--	--			--
		--	--			--
		--	--			--
		--	--			--
		--	--			--
		--	--			--
		--	--			--
		--	--			--
		--	--			--
		--	--			--
		--	--			--
		--	--
		--	--

## Sheet: Fig.1b1
TCzP
	HEX	ETE	DCM	CAN
Wavelength / nm	Normalized PL Intensity/arb.units	Normalized PL Intensity/arb.units	Normalized PL Intensity/arb.units	Normalized PL Intensity/arb.units
425	0.09909	0.01955	0.00101	0.04189
426	0.11955	0.02414	0.00108	0.02912
427	0.15115	0.03069	0.00122	0.02812
428	0.18619	0.0385	0.00137	0.0288
429	0.21932	0.04636	0.00156	0.02994
430	0.26216	0.05721	0.00179	0.03099
431	0.31383	0.07041	0.00214	0.03202
432	0.36098	0.08325	0.00255	0.03303
433	0.41845	0.1002	0.00297	0.0344
434	0.48022	0.11989	0.00357	0.03586
435	0.53849	0.13915	0.00416	0.0374
436	0.60598	0.16393	0.00499	0.03846
437	0.67195	0.19003	0.00582	0.03912
438	0.72581	0.21521	0.00671	0.0393
439	0.78981	0.2478	0.00795	0.03917
440	0.84628	0.28212	0.00932	0.03909
441	0.88938	0.31243	0.01067	0.03885
442	0.93256	0.35064	0.01251	0.03852
443	0.96653	0.39012	0.01457	0.03855
444	0.9856	0.42431	0.01641	0.03896
445	0.99863	0.46393	0.0188	0.0395
446	0.99997	0.50633	0.02167	0.0406
447	0.99164	0.53957	0.02403	0.04192
448	0.97336	0.57992	0.02745	0.04346
449	0.94668	0.62042	0.03128	0.04534
450	0.92086	0.65106	0.03453	0.04733
451	0.88068	0.687	0.03891	0.04921
452	0.8426	0.72149	0.04347	0.05051
453	0.81083	0.75018	0.04718	0.051
454	0.76868	0.78306	0.05282	0.05111
455	0.73026	0.81064	0.05815	0.05122
456	0.70187	0.83351	0.06329	0.05151
457	0.66964	0.86097	0.06952	0.05242
458	0.64099	0.88339	0.07614	0.05355
459	0.62247	0.89726	0.08199	0.05468
460	0.60303	0.91277	0.08876	0.05614
461	0.58524	0.93143	0.09637	0.05855
462	0.57349	0.94279	0.10297	0.06196
463	0.56339	0.95312	0.1111	0.06625
464	0.5568	0.9629	0.11985	0.07102
465	0.55171	0.97124	0.12706	0.0754
466	0.54499	0.9823	0.13673	0.07924
467	0.54087	0.98821	0.14615	0.0822
468	0.53971	0.98935	0.15394	0.08441
469	0.53675	0.9933	0.16461	0.08536
470	0.53	0.99735	0.17441	0.08516
471	0.52531	1.00009	0.18379	0.08368
472	0.52241	0.99604	0.19511	0.08165
473	0.51434	0.99388	0.20673	0.07918
474	0.50611	0.99619	0.21574	0.07695
475	0.49451	0.99435	0.22845	0.07522
476	0.48363	0.98905	0.23962	0.07356
477	0.47283	0.98288	0.24984	0.07209
478	0.45625	0.97711	0.26249	0.07101
479	0.43793	0.97254	0.27506	0.07046
480	0.4215	0.96645	0.28677	0.07017
481	0.40264	0.95564	0.29973	0.07069
482	0.38514	0.94705	0.3123	0.07203
483	0.3665	0.94342	0.32354	0.07362
484	0.34491	0.93149	0.33821	0.07549
485	0.3274	0.91704	0.351	0.07781
486	0.31108	0.90562	0.36364	0.07974
487	0.29041	0.89388	0.3785	0.08158
488	0.27484	0.88377	0.39178	0.08408
489	0.26193	0.86708	0.40458	0.08626
490	0.24658	0.85028	0.41861	0.08893
491	0.23283	0.83919	0.43232	0.09162
492	0.22192	0.82729	0.44565	0.09411
493	0.21038	0.80898	0.46049	0.09634
494	0.19998	0.79008	0.47534	0.09887
495	0.19246	0.78093	0.48736	0.10175
496	0.18315	0.76812	0.50259	0.10494
497	0.17577	0.75119	0.51555	0.10844
498	0.16901	0.73249	0.52981	0.11205
499	0.16211	0.71594	0.5456	0.11523
500	0.15739	0.70659	0.55987	0.11844
501	0.15188	0.69181	0.57275	0.12189
502	0.14579	0.66971	0.58934	0.12516
503	0.14174	0.65587	0.60335	0.12857
504	0.13841	0.64774	0.61649	0.13185
505	0.13297	0.63205	0.63197	0.13523
506	0.12895	0.61391	0.64634	0.13834
507	0.12583	0.59952	0.65902	0.14164
508	0.12146	0.58615	0.67372	0.14583
509	0.11701	0.57283	0.68619	0.15092
510	0.11351	0.55643	0.70157	0.15638
511	0.11003	0.54031	0.71573	0.16184
512	0.10615	0.53047	0.72815	0.16618
513	0.10213	0.51777	0.74224	0.17071
514	0.09756	0.50195	0.75594	0.17534
515	0.09453	0.49056	0.76712	0.18119
516	0.09001	0.47848	0.77966	0.18755
517	0.08515	0.46244	0.79383	0.19347
518	0.08211	0.45299	0.80523	0.19916
519	0.07858	0.44023	0.81643	0.20519
520	0.07463	0.42577	0.82792	0.21088
521	0.07089	0.41706	0.8384	0.21718
522	0.06696	0.40476	0.85056	0.22316
523	0.06361	0.39242	0.86234	0.22859
524	0.06066	0.38103	0.87216	0.23407
525	0.05727	0.37012	0.88025	0.24
526	0.05387	0.35934	0.8914	0.24556
527	0.05156	0.35001	0.89917	0.25222
528	0.04873	0.33879	0.90783	0.25878
529	0.04612	0.32937	0.91593	0.26562
530	0.04384	0.31876	0.92478	0.27269
531	0.04135	0.30695	0.93324	0.2798
532	0.03936	0.29914	0.94013	0.28677
533	0.03747	0.29257	0.94705	0.29461
534	0.03553	0.281	0.95327	0.30209
535	0.03368	0.27025	0.95991	0.31011
536	0.03259	0.26574	0.96446	0.318
537	0.03076	0.25764	0.97053	0.3252
538	0.02925	0.24642	0.97403	0.33277
539	0.02814	0.23806	0.97932	0.34073
540	0.02715	0.23202	0.98437	0.34837
541	0.02591	0.22531	0.98734	0.35678
542	0.02464	0.21771	0.99015	0.36487
543	0.02385	0.20815	0.99283	0.37194
544	0.02298	0.20286	0.99509	0.3798
545	0.02198	0.19777	0.99723	0.3891
546	0.02119	0.18938	0.99966	0.39825
547	0.02028	0.18194	0.99847	0.40821
548	0.01952	0.1774	1.00002	0.41762
549	0.01862	0.17137	0.99907	0.4259
550	0.01797	0.16531	0.99979	0.43411
551	0.01731	0.15855	0.99996	0.4427
552	0.01651	0.15326	0.99801	0.451
553	0.0161	0.14996	0.99895	0.46021
554	0.01532	0.14506	0.99824	0.46936
555	0.0147	0.13862	0.99407	0.47936
556	0.01418	0.13423	0.9944	0.48889
557	0.01357	0.1303	0.99224	0.49766
558	0.013	0.12594	0.98795	0.50667
559	0.01254	0.1216	0.98475	0.51529
560	0.01207	0.11641	0.98005	0.52265
561	0.01117	0.11323	0.97634	0.53076
562	0.01081	0.11031	0.97414	0.53896
563	0.01051	0.10561	0.96969	0.54695
564	0.00988	0.10158	0.96351	0.55597
565	0.00946	0.09888	0.9608	0.56445
566	0.00895	0.09572	0.95542	0.5725
567	0.00864	0.09199	0.94875	0.58116
568	0.00826	0.08896	0.94331	0.59065
569	0.00782	0.08577	0.93839	0.60063
570	0.00739	0.08327	0.93236	0.61077
571	0.00708	0.08038	0.92733	0.62051
572	0.00674	0.0768	0.91866	0.62905
573	0.00642	0.07482	0.91385	0.63616
574	0.00622	0.07203	0.90702	0.64332
575	0.00574	0.06922	0.89934	0.64979
576	0.00558	0.06715	0.89214	0.65706
577	0.00544	0.06489	0.88675	0.66732
578	0.00523	0.0625	0.87776	0.67671
579	0.00486	0.06031	0.87056	0.68484
580	0.00475	0.05859	0.86224	0.6939
581	0.00459	0.05621	0.85254	0.70181
582	0.00438	0.0547	0.84537	0.70993
583	0.00408	0.0524	0.83795	0.71926
584	0.00401	0.0505	0.82765	0.7256
585	0.00377	0.04916	0.82081	0.73102
586	0.00368	0.0472	0.81311	0.73777
587	0.00349	0.04527	0.80215	0.74398
588	0.00346	0.04407	0.79596	0.75157
589	0.00335	0.04249	0.78686	0.76013
590	0.00314	0.04079	0.77823	0.76725
591	0.0031	0.03966	0.77203	0.77485
592	0.0029	0.03788	0.75892	0.78383
593	0.00296	0.03675	0.7499	0.79229
594	0.00282	0.03586	0.74203	0.80022
595	0.00272	0.0343	0.73218	0.80651
596	0.00256	0.03291	0.72123	0.81166
597	0.00243	0.03195	0.71413	0.81693
598	0.00245	0.03085	0.70414	0.82232
599	0.00229	0.02944	0.69529	0.82932
600	0.00221	0.02845	0.6859	0.83601
601	0.00217	0.0275	0.67522	0.84202
602	0.00204	0.02692	0.66612	0.84845
603	0.00195	0.0256	0.65727	0.85294
604	0.00195	0.0245	0.64574	0.85754
605	0.00186	0.02401	0.63868	0.8605
606	0.00187	0.02301	0.62828	0.86381
607	0.00176	0.02199	0.61753	0.86862
608	0.00167	0.02126	0.61164	0.87411
609	0.00162	0.02064	0.60307	0.87904
610	0.00156	0.0199	0.59286	0.88592
611	0.00153	0.01933	0.58774	0.89004
612	0.00152	0.01863	0.57792	0.89327
613	0.0014	0.01811	0.56956	0.89985
614	0.00136	0.01778	0.56472	0.90684
615	0.00132	0.01694	0.55628	0.91352
616	0.00131	0.01639	0.54996	0.92112
617	0.00131	0.01595	0.54461	0.92979
618	0.00119	0.0156	0.53621	0.93548
619	0.0012	0.01495	0.53232	0.94364
620	0.00115	0.01441	0.52482	0.9528
621	0.0011	0.01407	0.51853	0.96026
622	0.00111	0.01366	0.51422	0.9662
623	0.00104	0.01328	0.50711	0.9734
624	0.00114	0.01269	0.49905	0.97807
625	0.000919656	0.01231	0.4929	0.98369
626	0.00103	0.01196	0.48525	0.98808
627	0.000870907	0.01177	0.47855	0.99182
628	0.000950644	0.01129	0.47242	0.99318
629	0.00102	0.0108	0.46319	0.99511
630	0.000831908	0.01052	0.45503	0.99543
631	0.000803321	0.01018	0.44735	0.99618
632	0.00081944	0.00967	0.43832	0.99588
633	0.00079994	0.00936	0.43031	0.99493
634	0.000772259	0.00915	0.42368	0.99462
635	0.00072062	0.00876	0.41477	0.99324
636	0.000690611	0.00848	0.40618	0.98995
637	0.000711115	0.00812	0.39908	0.98776
638	0.000679637	0.00778	0.3907	0.98664
639	0.000662587	0.00753	0.38313	0.98461
640	0.000674884	0.00731	0.37548	0.98564
641	0.000667952	0.00703	0.36707	0.98699
642	0.000667927	0.00685	0.36172	0.98444
643	0.000605191	0.00658	0.35398	0.98147
644	0.000684487	0.00634	0.34683	0.97848
645	0.000588289	0.00615	0.34055	0.97426
646	0.000600365	0.00601	0.33418	0.97062
647	0.000549461	0.00571	0.32686	0.96915
648	0.000583757	0.00556	0.3221	0.96794
649	0.000595613	0.00541	0.31472	0.9656
650	0.000549804	0.00521	0.30833	0.96337
651	0.000576555	0.00501	0.30343	0.96165
652	0.000582115	0.00475	0.29752	0.96078
653	0.000535033	0.00465	0.29054	0.95804
654	0.000542382	0.00451	0.2852	0.95551
655	0.000479695	0.00425	0.27734	0.95227
656	0.000528492	0.00421	0.2723	0.94831
657	0.000497724	0.00408	0.26775	0.94282
658	0.000476314	0.00399	0.26059	0.93575
659	0.000505735	0.00385	0.25553	0.92949
660	0.000470949	0.00364	0.24979	0.92319
661	0.000496597	0.00356	0.24372	0.91709
662	0.000425557	0.00344	0.23918	0.91216
663	0.000487877	0.00329	0.23358	0.90878
664	0.000546277	0.00323	0.22759	0.9025
665	0.000412917	0.00321	0.22409	0.899
666	0.000448363	0.00308	0.21878	0.89671
667	0.000530011	0.00286	0.21483	0.89369
668	0.000530746	0.00269	0.21064	0.89033
669	0.000528076	0.00271	0.20543	0.88851
670	0.000460685	0.00271	0.20183	0.88461
671	0.000453361	0.00264	0.19713	0.87955
672	0.000440451	0.00251	0.19221	0.87256
673	0.000518228	0.00249	0.18946	0.86587
674	0.000443709	0.0023	0.1847	0.86032
675	0.000406449	0.0022	0.18017	0.85581
676	0.000527341	0.00218	0.1763	0.85244
677	0.000467201	0.00219	0.17285	0.84858
678	0.000587701	0.0021	0.16852	0.84417
679	0.000526728	0.00202	0.16654	0.83922
680	0.000439373	0.00191	0.16234	0.83346
681	0.000457648	0.0019	0.15835	0.82971
682	0.000538609	0.00196	0.15536	0.82658
683	0.000525773	0.00179	0.15173	0.82146
684	0.000433959	0.00177	0.14837	0.81834
685	0.000505931	0.0017	0.14518	0.81293
686	0.000397925	0.00164	0.14207	0.80471
687	0.000451156	0.00158	0.13905	0.79764
688	0.000451744	0.00162	0.1359	0.79015
689	0.00044148	0.00153	0.1328	0.7836
690	0.000427958	0.00145	0.13019	0.77996
691	0.000471194	0.00147	0.12707	0.77766
692	0.000430873	0.0013	0.12433	0.77435
693	0.000425116	0.00136	0.1217	0.77103
694	0.000445497	0.00137	0.11854	0.76502
695	0.000511442	0.00139	0.11576	0.75849
696	0.000389596	0.00132	0.11383	0.75253
697	0.00048043	0.00122	0.11151	0.74507
698	0.000481434	0.00125	0.10872	0.73623
699	0.000569965	0.00122	0.1072	0.73079
700	0.000512496	0.00113	0.10412	0.72576
701	0.000551544	0.00111	0.10209	0.72114
702	0.000545566	0.00121	0.09997	0.71472
703	0.000565115	0.00109	0.09746	0.70771
704	0.000621408	0.00109	0.09543	0.69962
705	0.00052494	0.00106	0.09431	0.69316
706	0.000483761	0.00104	0.09227	0.68779
707	0.000533098	0.00109	0.08982	0.68429
708	0.000562077	0.000983687	0.08707	0.6784
709	0.000471292	0.00099647	0.08475	0.67335
710	0.000559138	0.00103	0.0815	0.66758
711	0.000572586	0.000970419	0.08113	0.66265
712	0.000592967	0.000938157	0.08019	0.65721
713	0.000544758	0.000963901	0.07809	0.65262
714	0.000545419	0.00097885	0.07607	0.64934
715	0.000568765	0.000906671	0.07532	0.64512
716	0.00054613	0.000848806	0.07293	0.63999
717	0.000623833	0.000935132	0.07169	0.63693
718	0.000525944	0.000848675	0.07003	0.63334
719	0.000612516	0.000864409	0.06876	0.62952
720	0.000651515	0.000869348	0.06731	0.62426
721	0.000566976	0.000809205	0.06527	0.61681
722	0.000488195	0.000789829	0.06366	0.6074
723	0.00046921	0.000783928	0.06311	0.60046
724	0.000649824	0.000751825	0.06118	0.59569
725	0.00063809	0.000783471	0.05984	0.59233
726	0.000641324	0.000829757	0.05885	0.58742
727	0.000733432	0.000791921	0.0576	0.58208
728	0.000709327	0.000812688	0.05669	0.5747
729	0.000642353	0.000830476	0.05514	0.56999
730	0.000531383	0.000793779	0.05383	0.56445
731	0.000770985	0.000738109	0.05313	0.55993
732	0.000830292	0.000786178	0.05152	0.55593
733	0.000666923	0.000782023	0.05061	0.5514
734	0.00083377	0.000749622	0.04976	0.54791
735	0.000615847	0.000712421	0.04835	0.54448
736	0.000604701	0.000744888	0.04716	0.54082
737	0.000875537	0.00074302	0.04637	0.53637
738	0.00063057	0.00076205	0.04508	0.53197
739	0.000861794	0.000790558	0.04495	0.52627
740	0.000826666	0.000747325	0.04404	0.52174
741	0.000758026	0.000846761	0.04287	0.51588
742	0.000818386	0.000760948	0.04265	0.51126
743	0.000807363	0.00083381	0.04083	0.50758
744	0.000800259	0.000793443	0.03943	0.50233
745	0.000983666	0.000791818	0.03952	0.49564
746	0.000773459	0.000812763	0.03827	0.48981
747	0.000797123	0.000816544	0.03783	0.48402
748	0.00087005	0.000782182	0.03697	0.48018
749	0.00095013	0.000772966	0.03615	0.47611
750	0.00093014	0.000723533	0.03578	0.47159
751	0.000769368	0.000814546	0.03444	0.46748
752	0.000767115	0.000713504	0.03383	0.46123
753	0.000794355	0.000704008	0.03324	0.45507
754	0.000842785	0.00076149	0.03262	0.45135
755	0.000789015	0.000762872	0.03151	0.44694
756	0.000848493	0.000805096	0.03122	0.44289
757	0.00087321	0.000731143	0.03018	0.4416
758	0.000805819	0.000720759	0.02992	0.43936
759	0.000977566	0.000830691	0.02942	0.43887
760	0.000987512	0.000901414	0.02903	0.43871
761	0.000904247	0.000899061	0.02825	0.43672
762	0.000755626	0.000857854	0.02761	0.43111
763	0.00088803	0.000809476	0.02664	0.4234
764	0.000936926	0.000860011	0.02642	0.41699
765	0.00121	0.000884905	0.0257	0.41167
766	0.00118	0.000925486	0.02593	0.40411
767	0.0011	0.000941939	0.02512	0.39846
768	0.00112	0.0007839	0.02465	0.39272
769	0.00103	0.000924543	0.02407	0.38688
770	0.000998609	0.000955525	0.02347	0.38456
771	0.0011	0.00102	0.02302	0.38653
772	0.00102	0.000901927	0.02235	0.38215
773	0.00111	0.000997526	0.02178	0.38206
774	0.00111	0.000872505	0.02155	0.38207
775	0.000988981	0.000997143	0.02151	0.37886
776	0.000949811	0.00104	0.02107	0.37279
777	0.00136	0.000931331	0.02052	0.36753
778	0.00116	0.000982511	0.02027	0.35982
779	0.00141	0.000985219	0.01959	0.35472
780	0.00124	0.000906633	0.01928	0.35169
781	0.00138	0.000968682	0.01883	0.35097
782	0.00126	0.00102	0.01864	0.34877
783	0.00115	0.000905784	0.0185	0.34717
784	0.00126	0.000943704	0.01805	0.34512
785	0.00128	0.00108	0.01744	0.34012
786	0.00128	0.000924123	0.01712	0.33175
787	0.00115	0.000941005	0.01715	0.32388
788	0.0015	0.00105	0.01664	0.3173
789	0.00138	0.000966254	0.01624	0.31704
790	0.00143	0.00116	0.01579	0.32003
791	0.00158	0.00106	0.01601	0.32127
792	0.00164	0.00118	0.01532	0.31985
793	0.00186	0.00119	0.01531	0.31647
794	0.00135	0.001	0.01504	0.31325
795	0.00177	0.00122	0.01461	0.30979
796	0.00211	0.00104	0.01475	0.30686
797	0.00189	0.00101	0.01387	0.30349
798	0.00196	0.00136	0.01366	0.30255
799	0.00199	0.00139	0.01365	0.30408
800	0.0018	0.00156	0.01378	0.31589

## Sheet: Fig.1b2
TCz
	HEX	ETE	DCM	CAN
Wavelength / nm	Normalized PL Intensity/arb.units	Normalized PL Intensity/arb.units	Normalized PL Intensity/arb.units	Normalized PL Intensity/arb.units
600	0.00655	0.09637	0.63172	0.99077
601	0.00609	0.09378	0.61984	0.99107
602	0.00598	0.09046	0.60829	0.98977
603	0.00571	0.08641	0.59897	0.98902
604	0.00557	0.08383	0.58893	0.98921
605	0.00542	0.08217	0.57823	0.98836
606	0.00527	0.07934	0.57129	0.98776
607	0.00503	0.07619	0.55947	0.98634
608	0.00501	0.07423	0.55058	0.98451
609	0.00471	0.07178	0.54009	0.98238
610	0.00471	0.06962	0.52803	0.98179
611	0.00448	0.06794	0.52065	0.98097
612	0.00442	0.06516	0.51328	0.98244
613	0.00425	0.06314	0.50507	0.98286
614	0.00423	0.06271	0.49803	0.98311
615	0.00399	0.06045	0.49122	0.98191
616	0.00396	0.05864	0.48312	0.98204
617	0.00393	0.05659	0.47778	0.98016
618	0.00374	0.05534	0.46697	0.97957
619	0.00359	0.05408	0.46304	0.97828
620	0.00365	0.05284	0.45884	0.97822
621	0.00357	0.05102	0.44969	0.97738
622	0.00335	0.04959	0.44263	0.97696
623	0.0034	0.04815	0.43625	0.97674
624	0.00328	0.04672	0.42747	0.97453
625	0.00325	0.04532	0.42018	0.972
626	0.00306	0.04417	0.41415	0.96964
627	0.0031	0.04291	0.40689	0.96575
628	0.00302	0.042	0.40035	0.96086
629	0.00299	0.04077	0.39302	0.95689
630	0.00279	0.03938	0.38501	0.95165
631	0.00272	0.03775	0.37767	0.94465
632	0.00256	0.03656	0.36975	0.93626
633	0.00269	0.03572	0.3613	0.92676
634	0.0026	0.03469	0.3545	0.91696
635	0.00251	0.0334	0.34628	0.90642
636	0.00232	0.03197	0.33937	0.89868
637	0.00223	0.03131	0.3317	0.89148
638	0.00238	0.03035	0.32321	0.88441
639	0.00215	0.02904	0.31622	0.8769
640	0.00214	0.02803	0.3101	0.87045
641	0.00214	0.02724	0.30339	0.86353
642	0.00212	0.02662	0.29753	0.85647
643	0.00203	0.026	0.29004	0.84932
644	0.002	0.02454	0.28481	0.84152
645	0.002	0.02385	0.27997	0.83312
646	0.00192	0.02354	0.27093	0.82528
647	0.00184	0.02264	0.26647	0.81852
648	0.0018	0.02181	0.26087	0.80973
649	0.00189	0.02119	0.25424	0.80268
650	0.00179	0.02073	0.25021	0.79643
651	0.00182	0.02018	0.24371	0.78857
652	0.00169	0.01915	0.23834	0.78139
653	0.00167	0.01869	0.23335	0.77279
654	0.00169	0.01842	0.22942	0.7626
655	0.00158	0.01762	0.22285	0.75268
656	0.00162	0.0168	0.21966	0.74472
657	0.00149	0.01648	0.21204	0.7365
658	0.00158	0.01594	0.20759	0.7284
659	0.00158	0.01541	0.20477	0.71903
660	0.00151	0.01476	0.1985	0.70906
661	0.00138	0.01444	0.19372	0.69833
662	0.00127	0.01429	0.19054	0.69012
663	0.0014	0.0136	0.18548	0.68367
664	0.00136	0.01336	0.18248	0.67748
665	0.00136	0.01303	0.17665	0.67171
666	0.0014	0.01257	0.17268	0.66341
667	0.0013	0.01221	0.17044	0.65346
668	0.00127	0.01173	0.16434	0.64458
669	0.00127	0.01129	0.1612	0.63665
670	0.00135	0.01071	0.15857	0.62979
671	0.00125	0.01099	0.15433	0.62345
672	0.00129	0.01042	0.14892	0.61638
673	0.00115	0.01008	0.14724	0.6083
674	0.00117	0.00985	0.1452	0.59762
675	0.00122	0.00951	0.13861	0.58853
676	0.00121	0.00931	0.13611	0.58141
677	0.0012	0.00909	0.13436	0.57539
678	0.00111	0.00874	0.13056	0.57106
679	0.0011	0.00846	0.12748	0.56671
680	0.00119	0.00817	0.123	0.55953
681	0.00115	0.0081	0.12195	0.55273
682	0.00111	0.00787	0.1198	0.5449
683	0.0011	0.00746	0.11485	0.53627
684	0.00112	0.00745	0.11171	0.52782
685	0.00124	0.00721	0.11135	0.52019
686	0.00107	0.00694	0.10879	0.51259
687	0.00107	0.00663	0.10476	0.50557
688	0.00121	0.00642	0.10156	0.49859
689	0.00109	0.00646	0.1004	0.49229
690	0.00103	0.00613	0.0997	0.48575
691	0.00109	0.00596	0.09662	0.48029
692	0.00115	0.00575	0.0938	0.475
693	0.00116	0.00578	0.09212	0.46843
694	0.0012	0.00574	0.09093	0.46205
695	0.00102	0.00543	0.08793	0.4558
696	0.00122	0.0053	0.08586	0.45009
697	0.00106	0.00508	0.08264	0.44461
698	0.00101	0.00512	0.0823	0.4383
699	0.00105	0.00496	0.08073	0.43189
700	0.00117	0.00481	0.07832	0.42509
701	0.00124	0.00461	0.07478	0.41829
702	0.00123	0.00446	0.0739	0.41286
703	0.00114	0.00437	0.07459	0.40883
704	0.00119	0.00442	0.07064	0.40325
705	0.00111	0.00436	0.07058	0.39872
706	0.0012	0.00424	0.06835	0.39247
707	0.0011	0.00415	0.06737	0.3858
708	0.0012	0.00387	0.06515	0.37939
709	0.00104	0.00383	0.06426	0.37537
710	0.00124	0.00372	0.061	0.36873
711	0.00102	0.00365	0.06001	0.36455
712	0.000968323	0.00357	0.05968	0.36047
713	0.000982674	0.00365	0.05783	0.35755
714	0.00113	0.0034	0.05722	0.35377
715	0.00108	0.00331	0.05627	0.35204
716	0.00114	0.00331	0.05451	0.34706
717	0.00115	0.00338	0.05266	0.34176
718	0.00127	0.00316	0.05227	0.33487
719	0.00122	0.00315	0.05095	0.32928
720	0.00119	0.00309	0.05046	0.32499
721	0.00118	0.00303	0.04801	0.32212
722	0.00106	0.00301	0.04726	0.31935
723	0.0011	0.00292	0.04637	0.31505
724	0.00117	0.00282	0.04547	0.30872
725	0.00114	0.00258	0.045	0.30211
726	0.00115	0.0027	0.04317	0.29698
727	0.0011	0.00279	0.04271	0.29342
728	0.00119	0.00277	0.04121	0.29058
729	0.00123	0.00264	0.04186	0.2887
730	0.0013	0.00264	0.03988	0.2857
731	0.00133	0.00266	0.03932	0.28189
732	0.00128	0.00262	0.039	0.27817
733	0.00124	0.00243	0.03766	0.27545
734	0.0014	0.00256	0.03762	0.27131
735	0.0013	0.00244	0.03636	0.26846
736	0.00143	0.00217	0.03592	0.2658
737	0.00131	0.00232	0.0343	0.26173
738	0.00132	0.00234	0.03414	0.25719
739	0.00147	0.0023	0.03347	0.25237
740	0.00122	0.00248	0.03354	0.24835
741	0.00125	0.00225	0.03296	0.24453
742	0.00152	0.00214	0.0306	0.24151
743	0.00149	0.00214	0.03095	0.2403
744	0.00127	0.00231	0.02904	0.23787
745	0.00165	0.0022	0.03016	0.23375
746	0.00153	0.00212	0.0295	0.22961
747	0.00147	0.00207	0.02918	0.22668
748	0.00125	0.00213	0.02742	0.22252
749	0.00149	0.00213	0.02792	0.21969
750	0.00148	0.0021	0.02755	0.21777
751	0.00132	0.00226	0.02681	0.21693
752	0.00159	0.00221	0.02589	0.2162
753	0.00134	0.00206	0.02523	0.21613
754	0.00179	0.00211	0.02484	0.21538
755	0.00167	0.00209	0.02496	0.21169
756	0.00151	0.00199	0.02418	0.20924
757	0.0019	0.00195	0.02367	0.20576
758	0.0017	0.00192	0.02312	0.20455
759	0.0017	0.00199	0.02252	0.20245
760	0.00156	0.00202	0.02241	0.20011
761	0.00166	0.00193	0.02305	0.19642
762	0.00155	0.00216	0.02193	0.19418
763	0.00164	0.00202	0.02081	0.19069
764	0.00189	0.00195	0.0212	0.18821
765	0.00183	0.00206	0.0211	0.18537
766	0.00172	0.00198	0.02067	0.18262
767	0.00159	0.00191	0.01985	0.18072
768	0.00151	0.00194	0.01927	0.18052
769	0.00206	0.00181	0.02012	0.18272
770	0.00198	0.00207	0.02035	0.18314
771	0.00195	0.00205	0.01887	0.18239
772	0.00182	0.00174	0.01912	0.17863
773	0.00221	0.00202	0.01805	0.17318
774	0.00228	0.00202	0.01898	0.16819
775	0.00191	0.0019	0.01875	0.16552
776	0.00201	0.00204	0.01797	0.16434
777	0.00199	0.00195	0.0169	0.16383
778	0.00197	0.00202	0.01755	0.16127
779	0.00189	0.00211	0.01838	0.15869
780	0.00191	0.00207	0.01656	0.15922
781	0.00201	0.00183	0.01623	0.1584
782	0.00218	0.002	0.01606	0.15651
783	0.00208	0.00202	0.01608	0.15618
784	0.00235	0.00224	0.01596	0.15266
785	0.00219	0.00213	0.0145	0.14765
786	0.00211	0.00207	0.01542	0.14462
787	0.00254	0.00213	0.01449	0.14114
788	0.00199	0.00216	0.01432	0.13882
789	0.00229	0.00204	0.01351	0.1408
790	0.0025	0.00215	0.01478	0.14358
791	0.0022	0.00186	0.01422	0.1455
792	0.00251	0.00204	0.01365	0.14411
793	0.00237	0.00215	0.01413	0.14034
794	0.00213	0.00203	0.01381	0.13997
795	0.00259	0.00206	0.01258	0.13883
796	0.00258	0.00224	0.01359	0.14024
797	0.00242	0.0021	0.01362	0.13957
798	0.00291	0.00217	0.01149	0.13948
799	0.00276	0.00233	0.0133	0.13992
800	0.00253	0.00241	0.01193	0.15012

## Sheet: Fig.1c
	TCzP	TCz
Δf	na-nf (cm-1)	na-nf (cm-1)
0.0012	1163.38	569.679
0.167	2297.99	2653.04
0.2	3601.64	3705.44
0.21	4098.73	3799.55
0.217	5061.85	4388.73
0.276	7067.03	5727.03
0.305	7571.34	6024.33
0.284	6389.55	6093.33
0.048	1191.54	978.009
0.096	1812.76	1413.9
0.145	1742.92	1888.97

## Sheet: Fig.1d
	IRF	TCzP		TCz
Time/ns	Counts	Counts	Time/ns	Counts
0	1	1	0	1
0.09766	0	1	0.09766	1
0.19531	1	0	0.19531	0
0.29297	0	3	0.29297	0
0.39063	1	2	0.39063	0
0.48828	0	1	0.48828	1
0.58594	1	1	0.58594	3
0.68359	0	3	0.68359	1
0.78125	1	2	0.78125	4
0.87891	3	1	0.87891	2
0.97656	1	2	0.97656	1
1.07422	1	2	1.07422	1
1.17188	0	3	1.17188	2
1.26953	4	1	1.26953	4
1.36719	1	2	1.36719	1
1.46484	1	1	1.46484	0
1.5625	1	1	1.5625	1
1.66016	1	2	1.66016	1
1.75781	0	1	1.75781	0
1.85547	1	1	1.85547	3
1.95313	2	2	1.95313	2
2.05078	0	0	2.05078	2
2.14844	0	3	2.14844	4
2.24609	2	2	2.24609	1
2.34375	0	2	2.34375	3
2.44141	0	0	2.44141	3
2.53906	2	1	2.53906	4
2.63672	1	0	2.63672	1
2.73438	2	2	2.73438	0
2.83203	2	3	2.83203	2
2.92969	1	3	2.92969	4
3.02734	0	0	3.02734	1
3.125	0	1	3.125	2
3.22266	0	2	3.22266	0
3.32031	2	4	3.32031	3
3.41797	2	2	3.41797	0
3.51563	0	2	3.51563	4
3.61328	1	1	3.61328	4
3.71094	0	3	3.71094	3
3.80859	1	0	3.80859	1
3.90625	0	2	3.90625	0
4.00391	0	3	4.00391	1
4.10156	0	3	4.10156	4
4.19922	1	0	4.19922	0
4.29688	1	1	4.29688	5
4.39453	3	1	4.39453	0
4.49219	1	1	4.49219	1
4.58984	5	1	4.58984	0
4.6875	3	1	4.6875	3
4.78516	4	1	4.78516	0
4.88281	5	2	4.88281	3
4.98047	7	4	4.98047	1
5.07813	10	1	5.07813	1
5.17578	15	3	5.17578	1
5.27344	11	3	5.27344	5
5.37109	14	4	5.37109	2
5.46875	13	2	5.46875	5
5.56641	17	7	5.56641	5
5.66406	19	4	5.66406	5
5.76172	27	7	5.76172	7
5.85938	21	8	5.85938	9
5.95703	21	10	5.95703	10
6.05469	27	11	6.05469	10
6.15234	70	8	6.15234	11
6.25	127	12	6.25	6
6.34766	232	11	6.34766	9
6.44531	347	19	6.44531	7
6.54297	482	23	6.54297	23
6.64063	624	38	6.64063	35
6.73828	847	87	6.73828	74
6.83594	1052	143	6.83594	141
6.93359	1186	232	6.93359	164
7.03125	1307	309	7.03125	238
7.12891	1313	411	7.12891	311
7.22656	1458	524	7.22656	436
7.32422	1480	629	7.32422	461
7.42188	1477	783	7.42188	654
7.51953	1484	943	7.51953	769
7.61719	1500	1019	7.61719	934
7.71484	1298	1109	7.71484	1028
7.8125	1181	1186	7.8125	1177
7.91016	1079	1339	7.91016	1274
8.00781	946	1321	8.00781	1359
8.10547	876	1404	8.10547	1358
8.20313	775	1500	8.20313	1345
8.30078	626	1378	8.30078	1473
8.39844	582	1433	8.39844	1500
8.49609	447	1359	8.49609	1420
8.59375	373	1408	8.59375	1363
8.69141	296	1255	8.69141	1391
8.78906	252	1210	8.78906	1321
8.88672	195	1169	8.88672	1241
8.98438	201	1024	8.98438	1176
9.08203	175	1014	9.08203	1060
9.17969	133	924	9.17969	997
9.27734	140	915	9.27734	961
9.375	117	882	9.375	901
9.47266	96	780	9.47266	830
9.57031	96	769	9.57031	770
9.66797	82	718	9.66797	771
9.76563	79	681	9.76563	738
9.86328	48	561	9.86328	676
9.96094	57	548	9.96094	613
10.0586	44	499	10.0586	597
10.1562	41	481	10.1562	586
10.2539	23	494	10.2539	542
10.3516	21	422	10.3516	489
10.4492	19	401	10.4492	464
10.5469	20	361	10.5469	439
10.6445	23	372	10.6445	371
10.7422	11	312	10.7422	326
10.8398	14	327	10.8398	326
10.9375	16	328	10.9375	296
11.0352	17	265	11.0352	332
11.1328	17	260	11.1328	321
11.2305	13	291	11.2305	302
11.3281	16	226	11.3281	273
11.4258	10	237	11.4258	238
11.5234	10	205	11.5234	220
11.6211	17	206	11.6211	243
11.7188	13	185	11.7188	237
11.8164	10	176	11.8164	173
11.9141	11	167	11.9141	193
12.0117	17	174	12.0117	207
12.1094	9	156	12.1094	188
12.207	9	168	12.207	167
12.3047	9	133	12.3047	144
12.4023	11	132	12.4023	145
12.5	12	127	12.5	130
12.5977	8	126	12.5977	130
12.6953	7	132	12.6953	135
12.793	9	152	12.793	120
12.8906	7	107	12.8906	125
12.9883	7	108	12.9883	96
13.0859	8	89	13.0859	106
13.1836	6	98	13.1836	89
13.2812	8	100	13.2812	96
13.3789	4	89	13.3789	88
13.4766	6	73	13.4766	84
13.5742	4	83	13.5742	75
13.6719	6	49	13.6719	65
13.7695	4	77	13.7695	78
13.8672	2	62	13.8672	62
13.9648	3	45	13.9648	62
14.0625	5	54	14.0625	69
14.1602	7	46	14.1602	60
14.2578	13	51	14.2578	59
14.3555	11	58	14.3555	63
14.4531	2	50	14.4531	45
14.5508	3	56	14.5508	55
14.6484	0	45	14.6484	38
14.7461	2	35	14.7461	55
14.8438	4	46	14.8438	50
14.9414	7	40	14.9414	47
15.0391	5	31	15.0391	28
15.1367	1	37	15.1367	30
15.2344	2	29	15.2344	42
15.332	4	34	15.332	28
15.4297	0	36	15.4297	28
15.5273	1	31	15.5273	44
15.625	3	26	15.625	30
15.7227	1	20	15.7227	28
15.8203	4	23	15.8203	28
15.918	1	19	15.918	30
16.0156	0	23	16.0156	31
16.1133	2	30	16.1133	36
16.2109	2	27	16.2109	26
16.3086	1	21	16.3086	29
16.4062	2	22	16.4062	28
16.5039	1	26	16.5039	18
16.6016	1	24	16.6016	33
16.6992	2	19	16.6992	15
16.7969	0	15	16.7969	17
16.8945	3	21	16.8945	17
16.9922	0	15	16.9922	15
17.0898	1	18	17.0898	13
17.1875	1	20	17.1875	28
17.2852	0	9	17.2852	8
17.3828	1	11	17.3828	15
17.4805	2	22	17.4805	20
17.5781	2	15	17.5781	12
17.6758	2	13	17.6758	21
17.7734	0	20	17.7734	18
17.8711	2	17	17.8711	17
17.9688	0	18	17.9688	13
18.0664	0	12	18.0664	28
18.1641	1	12	18.1641	11
18.2617	2	21	18.2617	11
18.3594	1	11	18.3594	16
18.457	2	18	18.457	14
18.5547	0	9	18.5547	10
18.6523	3	8	18.6523	7
18.75	3	8	18.75	8
18.8477	4	14	18.8477	9
18.9453	4	12	18.9453	9
19.043	1	18	19.043	9
19.1406	1	9	19.1406	12
19.2383	1	8	19.2383	12
19.3359	3	8	19.3359	7
19.4336	1	11	19.4336	8
19.5312	2	10	19.5312	11
19.6289	2	8	19.6289	10
19.7266	1	8	19.7266	7
19.8242	2	8	19.8242	10
19.9219	1	12	19.9219	8
20.0195	3	10	20.0195	16
20.1172	2	13	20.1172	8
20.2148	2	6	20.2148	9
20.3125	1	10	20.3125	5
20.4102	1	12	20.4102	11
20.5078	3	5	20.5078	5
20.6055	1	8	20.6055	6
20.7031	3	10	20.7031	11
20.8008	2	11	20.8008	10
20.8984	3	10	20.8984	8
20.9961	2	3	20.9961	6
21.0938	0	7	21.0938	12
21.1914	0	8	21.1914	6
21.2891	1	5	21.2891	7
21.3867	1	9	21.3867	7
21.4844	5	6	21.4844	8
21.582	0	13	21.582	5
21.6797	1	9	21.6797	7
21.7773	2	6	21.7773	8
21.875	3	12	21.875	5
21.9727	1	7	21.9727	7
22.0703	0	5	22.0703	7
22.168	1	4	22.168	5
22.2656	1	4	22.2656	12
22.3633	4	9	22.3633	7
22.4609	0	5	22.4609	6
22.5586	1	6	22.5586	6
22.6562	0	6	22.6562	8
22.7539	0	9	22.7539	7
22.8516	0	7	22.8516	5
22.9492	0	7	22.9492	6
23.0469	1	6	23.0469	6
23.1445	1	5	23.1445	2
23.2422	3	3	23.2422	8
23.3398	3	4	23.3398	7
23.4375	1	2	23.4375	5
23.5352	0	5	23.5352	9
23.6328	3	6	23.6328	2
23.7305	2	10	23.7305	6
23.8281	0	4	23.8281	6
23.9258	3	6	23.9258	7
24.0234	1	2	24.0234	8
24.1211	2	8	24.1211	10
24.2188	1	4	24.2188	6
24.3164	1	9	24.3164	7
24.4141	3	8	24.4141	9
24.5117	2	6	24.5117	4
24.6094	2	3	24.6094	3
24.707	2	4	24.707	8
24.8047	1	7	24.8047	4
24.9023	3	5	24.9023	3
25	3	4	25	3
25.0977	1	5	25.0977	7
25.1953	0	5	25.1953	6
25.293	1	6	25.293	4
25.3906	1	3	25.3906	6
25.4883	2	5	25.4883	2
25.5859	0	4	25.5859	7
25.6836	1	4	25.6836	4
25.7812	1	4	25.7812	5
25.8789	2	7	25.8789	5
25.9766	0	3	25.9766	3
26.0742	0	5	26.0742	5
26.1719	2	4	26.1719	5
26.2695	0	5	26.2695	4
26.3672	1	4	26.3672	4
26.4648	0	6	26.4648	6
26.5625	3	5	26.5625	2
26.6602	1	3	26.6602	4
26.7578	1	8	26.7578	3
26.8555	1	5	26.8555	6
26.9531	0	1	26.9531	3
27.0508	1	3	27.0508	2
27.1484	5	9	27.1484	4
27.2461	2	2	27.2461	4
27.3438	1	9	27.3438	4
27.4414	1	6	27.4414	3
27.5391	0	4	27.5391	3
27.6367	3	3	27.6367	5
27.7344	1	3	27.7344	2
27.832	0	8	27.832	3
27.9297	1	4	27.9297	6
28.0273	1	4	28.0273	7
28.125	1	7	28.125	5
28.2227	0	7	28.2227	4
28.3203	1	4	28.3203	5
28.418	1	5	28.418	3
28.5156	1	4	28.5156	6
28.6133	1	9	28.6133	2
28.7109	1	7	28.7109	1
28.8086	0	4	28.8086	4
28.9062	1	3	28.9062	4
29.0039	0	5	29.0039	2
29.1016	0	1	29.1016	2
29.1992	2	2	29.1992	2
29.2969	1	4	29.2969	6
29.3945	1	7	29.3945	4
29.4922	3	3	29.4922	2
29.5898	0	2	29.5898	1
29.6875	1	4	29.6875	1
29.7852	1	3	29.7852	5
29.8828	1	3	29.8828	4
29.9805	1	4	29.9805	3
30.0781	3	3	30.0781	5
30.1758	2	2	30.1758	2
30.2734	1	2	30.2734	3
30.3711	0	2	30.3711	3
30.4688	0	3	30.4688	6
30.5664	1	8	30.5664	4
30.6641	1	4	30.6641	2
30.7617	1	3	30.7617	8
30.8594	0	3	30.8594	3
30.957	0	3	30.957	7
31.0547	1	4	31.0547	2
31.1523	6	7	31.1523	3
31.25	0	3	31.25	4
31.3477	0	2	31.3477	3
31.4453	2	2	31.4453	2
31.543	2	4	31.543	1
31.6406	2	6	31.6406	5
31.7383	2	5	31.7383	3
31.8359	1	7	31.8359	6
31.9336	0	2	31.9336	8
32.0312	2	6	32.0312	2
32.1289	2	1	32.1289	6
32.2266	1	5	32.2266	2
32.3242	1	6	32.3242	1
32.4219	0	3	32.4219	3
32.5195	2	3	32.5195	1
32.6172	3	3	32.6172	5
32.7148	0	4	32.7148	8
32.8125	2	5	32.8125	4
32.9102	1	5	32.9102	5
33.0078	3	3	33.0078	1
33.1055	0	3	33.1055	4
33.2031	0	4	33.2031	7
33.3008	0	3	33.3008	6
33.3984	0	5	33.3984	1
33.4961	1	3	33.4961	3
33.5938	0	4	33.5938	2
33.6914	1	5	33.6914	1
33.7891	1	2	33.7891	6
33.8867	0	5	33.8867	1
33.9844	3	3	33.9844	3
34.082	2	6	34.082	6
34.1797	1	5	34.1797	13
34.2773	0	2	34.2773	4
34.375	0	4	34.375	3
34.4727	4	3	34.4727	3
34.5703	1	1	34.5703	1
34.668	1	3	34.668	1
34.7656	0	6	34.7656	7
34.8633	0	5	34.8633	5
34.9609	0	6	34.9609	4
35.0586	2	2	35.0586	5
35.1562	0	2	35.1562	2
35.2539	0	0	35.2539	6
35.3516	1	2	35.3516	3
35.4492	2	1	35.4492	6
35.5469	2	3	35.5469	1
35.6445	3	2	35.6445	2
35.7422	1	5	35.7422	2
35.8398	1	2	35.8398	3
35.9375	0	5	35.9375	4
36.0352	2	2	36.0352	3
36.1328	1	0	36.1328	3
36.2305	2	7	36.2305	2
36.3281	0	4	36.3281	4
36.4258	0	1	36.4258	5
36.5234	1	2	36.5234	3
36.6211	3	1	36.6211	2
36.7188	0	4	36.7188	2
36.8164	1	2	36.8164	2
36.9141	2	1	36.9141	2
37.0117	0	1	37.0117	2
37.1094	3	2	37.1094	5
37.207	0	3	37.207	2
37.3047	1	3	37.3047	3
37.4023	0	6	37.4023	4
37.5	0	1	37.5	5
37.5977	0	3	37.5977	5
37.6953	0	1	37.6953	6
37.793	1	4	37.793	3
37.8906	1	3	37.8906	2
37.9883	2	2	37.9883	1
38.0859	4	4	38.0859	5
38.1836	1	6	38.1836	5
38.2812	2	4	38.2812	4
38.3789	0	0	38.3789	6
38.4766	2	6	38.4766	3
38.5742	0	3	38.5742	1
38.6719	0	3	38.6719	4
38.7695	3	2	38.7695	5
38.8672	1	7	38.8672	5
38.9648	1	2	38.9648	3
39.0625	2	0	39.0625	5
39.1602	0	1	39.1602	5
39.2578	2	4	39.2578	4
39.3555	0	4	39.3555	5
39.4531	0	1	39.4531	3
39.5508	0	1	39.5508	3
39.6484	3	0	39.6484	5
39.7461	1	4	39.7461	5
39.8438	2	3	39.8438	3
39.9414	3	2	39.9414	4
40.0391	0	5	40.0391	7
40.1367	0	3	40.1367	3
40.2344	1	1	40.2344	4
40.332	0	7	40.332	4
40.4297	1	2	40.4297	3
40.5273	3	4	40.5273	6
40.625	1	3	40.625	1
40.7227	2	4	40.7227	2
40.8203	2	3	40.8203	2
40.918	4	1	40.918	4
41.0156	3	1	41.0156	6
41.1133	0	2	41.1133	3
41.2109	1	4	41.2109	1
41.3086	1	2	41.3086	2
41.4062	0	2	41.4062	1
41.5039	5	1	41.5039	3
41.6016	2	1	41.6016	5
41.6992	1	3	41.6992	3
41.7969	3	5	41.7969	6
41.8945	2	0	41.8945	7
41.9922	1	2	41.9922	5
42.0898	1	1	42.0898	2
42.1875	1	3	42.1875	3
42.2852	1	3	42.2852	3
42.3828	1	2	42.3828	1
42.4805	2	4	42.4805	0
42.5781	1	4	42.5781	2
42.6758	1	1	42.6758	5
42.7734	2	3	42.7734	2
42.8711	0	2	42.8711	4
42.9688	1	5	42.9688	2
43.0664	1	4	43.0664	7
43.1641	2	1	43.1641	3
43.2617	0	3	43.2617	3
43.3594	1	3	43.3594	1
43.457	0	2	43.457	5
43.5547	0	0	43.5547	6
43.6523	0	2	43.6523	3
43.75	0	2	43.75	2
43.8477	1	4	43.8477	3
43.9453	3	3	43.9453	7
44.043	1	3	44.043	2
44.1406	2	0	44.1406	4
44.2383	2	2	44.2383	1
44.3359	2	2	44.3359	1
44.4336	2	3	44.4336	5
44.5312	0	7	44.5312	1
44.6289	0	2	44.6289	2
44.7266	1	2	44.7266	3
44.8242	0	5	44.8242	1
44.9219	1	0	44.9219	4
45.0195	0	2	45.0195	4
45.1172	0	2	45.1172	4
45.2148	1	0	45.2148	3
45.3125	2	3	45.3125	4
45.4102	3	2	45.4102	3
45.5078	0	2	45.5078	3
45.6055	0	2	45.6055	3
45.7031	0	1	45.7031	0
45.8008	0	1	45.8008	2
45.8984	2	1	45.8984	0
45.9961	0	2	45.9961	5
46.0938	1	3	46.0938	2
46.1914	1	1	46.1914	1
46.2891	1	6	46.2891	4
46.3867	2	3	46.3867	2
46.4844	0	3	46.4844	3
46.582	2	0	46.582	2
46.6797	1	2	46.6797	5
46.7773	0	2	46.7773	2
46.875	1	2	46.875	5
46.9727	1	3	46.9727	2
47.0703	0	1	47.0703	4
47.168	1	3	47.168	4
47.2656	0	3	47.2656	1
47.3633	2	4	47.3633	3
47.4609	0	2	47.4609	1
47.5586	1	2	47.5586	3
47.6562	1	3	47.6562	2
47.7539	1	3	47.7539	0
47.8516	0	1	47.8516	5
47.9492	0	5	47.9492	0
48.0469	0	0	48.0469	2
48.1445	0	2	48.1445	1
48.2422	0	1	48.2422	3
48.3398	0	4	48.3398	5
48.4375	0	1	48.4375	1
48.5352	0	0	48.5352	7
48.6328	0	5	48.6328	0
48.7305	0	3	48.7305	3
48.8281	3	3	48.8281	4
48.9258	0	3	48.9258	2
49.0234	1	1	49.0234	4
49.1211	0	3	49.1211	6
49.2188	4	4	49.2188	5
49.3164	2	4	49.3164	3
49.4141	1	4	49.4141	3
49.5117	2	4	49.5117	2
49.6094	2	3	49.6094	2
49.707	1	0	49.707	1
49.8047	1	3	49.8047	2
49.9023	2	1	49.9023	5
50	1	1	50	4
50.0977	2	3	50.0977	1
50.1953	0	0	50.1953	1
50.293	2	1	50.293	3
50.3906	0	2	50.3906	2
50.4883	1	1	50.4883	1
50.5859	1	2	50.5859	1
50.6836	1	3	50.6836	3
50.7812	2	1	50.7812	3
50.8789	0	2	50.8789	2
50.9766	1	1	50.9766	1
51.0742	2	0	51.0742	1
51.1719	0	2	51.1719	2
51.2695	0	1	51.2695	2
51.3672	0	2	51.3672	0
51.4648	0	0	51.4648	0
51.5625	1	0	51.5625	4
51.6602	1	1	51.6602	2
51.7578	0	2	51.7578	2
51.8555	1	3	51.8555	1
51.9531	1	2	51.9531	2
52.0508	1	1	52.0508	8
52.1484	2	0	52.1484	1
52.2461	0	3	52.2461	2
52.3438	2	3	52.3438	2
52.4414	2	2	52.4414	1
52.5391	2	1	52.5391	2
52.6367	2	3	52.6367	7
52.7344	2	3	52.7344	3
52.832	1	6	52.832	0
52.9297	1	3	52.9297	2
53.0273	0	0	53.0273	2
53.125	1	3	53.125	4
53.2227	0	4	53.2227	3
53.3203	0	0	53.3203	0
53.418	1	2	53.418	4
53.5156	2	3	53.5156	2
53.6133	2	3	53.6133	1
53.7109	0	1	53.7109	1
53.8086	0	3	53.8086	2
53.9062	1	4	53.9062	2
54.0039	0	1	54.0039	1
54.1016	1	1	54.1016	4
54.1992	1	3	54.1992	2
54.2969	1	3	54.2969	3
54.3945	1	2	54.3945	2
54.4922	2	1	54.4922	4
54.5898	1	3	54.5898	3
54.6875	1	0	54.6875	0
54.7852	3	3	54.7852	1
54.8828	0	5	54.8828	3
54.9805	2	1	54.9805	3
55.0781	1	1	55.0781	3
55.1758	2	1	55.1758	3
55.2734	1	1	55.2734	3
55.3711	0	1	55.3711	1
55.4688	1	2	55.4688	1
55.5664	0	3	55.5664	1
55.6641	1	4	55.6641	2
55.7617	1	3	55.7617	1
55.8594	0	4	55.8594	1
55.957	0	4	55.957	2
56.0547	0	3	56.0547	4
56.1523	1	4	56.1523	3
56.25	0	0	56.25	1
56.3477	1	0	56.3477	1
56.4453	1	0	56.4453	5
56.543	1	1	56.543	3
56.6406	0	3	56.6406	3
56.7383	1	3	56.7383	1
56.8359	0	2	56.8359	1
56.9336	0	1	56.9336	4
57.0312	1	2	57.0312	1
57.1289	0	3	57.1289	0
57.2266	0	4	57.2266	2
57.3242	1	3	57.3242	2
57.4219	1	1	57.4219	0
57.5195	1	3	57.5195	1
57.6172	1	4	57.6172	2
57.7148	1	2	57.7148	6
57.8125	1	3	57.8125	0
57.9102	0	1	57.9102	4
58.0078	1	2	58.0078	3
58.1055	0	1	58.1055	2
58.2031	0	5	58.2031	3
58.3008	1	4	58.3008	2
58.3984	2	1	58.3984	1
58.4961	0	4	58.4961	1
58.5938	1	3	58.5938	2
58.6914	0	3	58.6914	2
58.7891	0	2	58.7891	5
58.8867	0	2	58.8867	3
58.9844	1	0	58.9844	0
59.082	1	2	59.082	1
59.1797	1	2	59.1797	0
59.2773	0	4	59.2773	2
59.375	1	2	59.375	2
59.4727	0	2	59.4727	3
59.5703	2	3	59.5703	3
59.668	0	1	59.668	2
59.7656	1	1	59.7656	1
59.8633	1	3	59.8633	0
59.9609	0	0	59.9609	0
60.0586	0	1	60.0586	2
60.1562	2	2	60.1562	1
60.2539	1	3	60.2539	0
60.3516	0	4	60.3516	2
60.4492	1	2	60.4492	4
60.5469	0	3	60.5469	5
60.6445	0	3	60.6445	2
60.7422	1	1	60.7422	1
60.8398	0	1	60.8398	3
60.9375	0	1	60.9375	2
61.0352	1	2	61.0352	0
61.1328	1	4	61.1328	2
61.2305	2	1	61.2305	5
61.3281	1	0	61.3281	6
61.4258	0	2	61.4258	1
61.5234	0	1	61.5234	2
61.6211	1	1	61.6211	1
61.7188	1	2	61.7188	1
61.8164	0	2	61.8164	2
61.9141	1	3	61.9141	2
62.0117	0	2	62.0117	2
62.1094	1	3	62.1094	1
62.207	0	1	62.207	2
62.3047	0	0	62.3047	5
62.4023	0	2	62.4023	1
62.5	1	0	62.5	2
62.5977	3	3	62.5977	1
62.6953	0	1	62.6953	2
62.793	2	3	62.793	3
62.8906	0	3	62.8906	2
62.9883	1	0	62.9883	1
63.0859	0	2	63.0859	0
63.1836	0	0	63.1836	2
63.2812	0	3	63.2812	0
63.3789	0	0	63.3789	1
63.4766	0	2	63.4766	1
63.5742	0	5	63.5742	4
63.6719	0	1	63.6719	0
63.7695	3	0	63.7695	1
63.8672	2	2	63.8672	3
63.9648	0	0	63.9648	3
64.0625	1	1	64.0625	2
64.1602	1	1	64.1602	2
64.2578	2	4	64.2578	1
64.3555	1	3	64.3555	3
64.4531	1	1	64.4531	3
64.5508	2	3	64.5508	5
64.6484	1	2	64.6484	1
64.7461	2	1	64.7461	2
64.8438	1	0	64.8438	1
64.9414	0	2	64.9414	1
65.0391	2	0	65.0391	2
65.1367	1	0	65.1367	10
65.2344	1	1	65.2344	1
65.332	2	2	65.332	2
65.4297	0	2	65.4297	0
65.5273	2	1	65.5273	1
65.625	2	0	65.625	3
65.7227	0	3	65.7227	0
65.8203	0	2	65.8203	2
65.918	0	3	65.918	2
66.0156	1	2	66.0156	4
66.1133	0	2	66.1133	3
66.2109	0	5	66.2109	0
66.3086	2	2	66.3086	3
66.4062	1	2	66.4062	0
66.5039	0	1	66.5039	2
66.6016	1	4	66.6016	1
66.6992	0	1	66.6992	2
66.7969	1	1	66.7969	4
66.8945	2	1	66.8945	1
66.9922	1	2	66.9922	0
67.0898	0	2	67.0898	2
67.1875	1	2	67.1875	4
67.2852	0	4	67.2852	1
67.3828	1	0	67.3828	2
67.4805	2	4	67.4805	4
67.5781	0	4	67.5781	1
67.6758	2	5	67.6758	2
67.7734	0	2	67.7734	2
67.8711	1	0	67.8711	2
67.9688	0	1	67.9688	3
68.0664	1	4	68.0664	1
68.1641	2	2	68.1641	1
68.2617	0	0	68.2617	2
68.3594	0	0	68.3594	0
68.457	0	2	68.457	1
68.5547	0	4	68.5547	0
68.6523	0	0	68.6523	1
68.75	1	1	68.75	1
68.8477	2	0	68.8477	1
68.9453	0	1	68.9453	1
69.043	1	2	69.043	0
69.1406	1	2	69.1406	4
69.2383	0	2	69.2383	2
69.3359	2	1	69.3359	0
69.4336	0	1	69.4336	0
69.5312	1	2	69.5312	0
69.6289	1	4	69.6289	2
69.7266	0	0	69.7266	3
69.8242	0	2	69.8242	1
69.9219	0	1	69.9219	2
70.0195	0	0	70.0195	1
70.1172	1	4	70.1172	1
70.2148	0	1	70.2148	2
70.3125	1	5	70.3125	4
70.4102	3	1	70.4102	3
70.5078	0	1	70.5078	3
70.6055	1	1	70.6055	0
70.7031	0	0	70.7031	0
70.8008	1	1	70.8008	1
70.8984	1	1	70.8984	1
70.9961	1	2	70.9961	4
71.0938	2	1	71.0938	1
71.1914	1	2	71.1914	1
71.2891	2	1	71.2891	2
71.3867	2	5	71.3867	2
71.4844	2	1	71.4844	2
71.582	1	2	71.582	5
71.6797	2	5	71.6797	1
71.7773	0	6	71.7773	0
71.875	0	1	71.875	4
71.9727	1	0	71.9727	2
72.0703	1	2	72.0703	4
72.168	2	4	72.168	1
72.2656	1	2	72.2656	3
72.3633	0	4	72.3633	1
72.4609	2	1	72.4609	1
72.5586	2	3	72.5586	1
72.6562	3	3	72.6562	0
72.7539	0	2	72.7539	2
72.8516	2	0	72.8516	1
72.9492	0	1	72.9492	1
73.0469	0	1	73.0469	0
73.1445	1	6	73.1445	0
73.2422	0	2	73.2422	0
73.3398	0	1	73.3398	1
73.4375	0	0	73.4375	2
73.5352	0	1	73.5352	1
73.6328	0	0	73.6328	1
73.7305	2	1	73.7305	0
73.8281	0	0	73.8281	2
73.9258	0	1	73.9258	3
74.0234	1	1	74.0234	3
74.1211	0	2	74.1211	2
74.2188	0	2	74.2188	3
74.3164	0	3	74.3164	0
74.4141	2	1	74.4141	0
74.5117	3	0	74.5117	5
74.6094	0	2	74.6094	3
74.707	1	1	74.707	2
74.8047	1	1	74.8047	0
74.9023	0	2	74.9023	2
75	0	3	75	0
75.0977	1	2	75.0977	2
75.1953	2	1	75.1953	0
75.293	1	4	75.293	1
75.3906	0	1	75.3906	2
75.4883	1	0	75.4883	3
75.5859	1	2	75.5859	1
75.6836	2	3	75.6836	1
75.7812	0	0	75.7812	0
75.8789	2	1	75.8789	0
75.9766	0	3	75.9766	4
76.0742	1	1	76.0742	2
76.1719	0	2	76.1719	6
76.2695	1	3	76.2695	2
76.3672	2	0	76.3672	1
76.4648	1	3	76.4648	3
76.5625	0	1	76.5625	1
76.6602	0	2	76.6602	3
76.7578	0	1	76.7578	2
76.8555	3	2	76.8555	2
76.9531	1	0	76.9531	2
77.0508	0	3	77.0508	3
77.1484	0	0	77.1484	0
77.2461	2	0	77.2461	1
77.3438	0	2	77.3438	1
77.4414	0	0	77.4414	1
77.5391	0	3	77.5391	1
77.6367	1	1	77.6367	0
77.7344	0	5	77.7344	1
77.832	1	3	77.832	1
77.9297	3	3	77.9297	4
78.0273	0	4	78.0273	2
78.125	2	4	78.125	1
78.2227	0	1	78.2227	1
78.3203	0	1	78.3203	1
78.418	0	0	78.418	2
78.5156	0	1	78.5156	1
78.6133	3	4	78.6133	0
78.7109	1	0	78.7109	2
78.8086	2	2	78.8086	0
78.9062	0	2	78.9062	1
79.0039	1	0	79.0039	3
79.1016	0	1	79.1016	0
79.1992	0	2	79.1992	2
79.2969	2	1	79.2969	4
79.3945	1	1	79.3945	0
79.4922	1	0	79.4922	1
79.5898	2	1	79.5898	0
79.6875	0	1	79.6875	2
79.7852	1	2	79.7852	0
79.8828	1	1	79.8828	1
79.9805	1	1	79.9805	2
80.0781	1	2	80.0781	5
80.1758	3	1	80.1758	3
80.2734	1	0	80.2734	3
80.3711	0	3	80.3711	1
80.4688	0	1	80.4688	2
80.5664	0	1	80.5664	1
80.6641	1	1	80.6641	0
80.7617	1	2	80.7617	0
80.8594	0	1	80.8594	4
80.957	0	1	80.957	1
81.0547	0	0	81.0547	3
81.1523	0	1	81.1523	1
81.25	0	1	81.25	2
81.3477	0	1	81.3477	0
81.4453	0	1	81.4453	4
81.543	1	0	81.543	2
81.6406	1	1	81.6406	3
81.7383	1	5	81.7383	3
81.8359	1	2	81.8359	2
81.9336	0	3	81.9336	1
82.0312	2	1	82.0312	2
82.1289	2	2	82.1289	2
82.2266	0	1	82.2266	1
82.3242	0	2	82.3242	0
82.4219	2	4	82.4219	1
82.5195	0	2	82.5195	1
82.6172	0	0	82.6172	3
82.7148	1	0	82.7148	1
82.8125	0	0	82.8125	1
82.9102	1	2	82.9102	1
83.0078	1	0	83.0078	2
83.1055	0	2	83.1055	0
83.2031	3	1	83.2031	1
83.3008	2	2	83.3008	4
83.3984	0	1	83.3984	0
83.4961	1	1	83.4961	0
83.5938	0	1	83.5938	2
83.6914	1	2	83.6914	1
83.7891	1	2	83.7891	3
83.8867	0	0	83.8867	1
83.9844	0	1	83.9844	6
84.082	2	2	84.082	1
84.1797	0	3	84.1797	2
84.2773	1	0	84.2773	3
84.375	1	3	84.375	1
84.4727	2	4	84.4727	3
84.5703	1	2	84.5703	2
84.668	0	0	84.668	4
84.7656	1	1	84.7656	0
84.8633	1	2	84.8633	0
84.9609	2	3	84.9609	1
85.0586	1	2	85.0586	0
85.1562	0	0	85.1562	1
85.2539	1	1	85.2539	5
85.3516	0	1	85.3516	8
85.4492	2	0	85.4492	2
85.5469	1	2	85.5469	5
85.6445	0	2	85.6445	0
85.7422	1	3	85.7422	0
85.8398	1	0	85.8398	1
85.9375	0	3	85.9375	3
86.0352	1	1	86.0352	3
86.1328	0	3	86.1328	2
86.2305	1	2	86.2305	3
86.3281	1	2	86.3281	1
86.4258	0	2	86.4258	0
86.5234	0	1	86.5234	1
86.6211	1	2	86.6211	0
86.7188	0	1	86.7188	2
86.8164	0	2	86.8164	1
86.9141	0	1	86.9141	3
87.0117	2	2	87.0117	1
87.1094	1	3	87.1094	0
87.207	0	5	87.207	1
87.3047	0	2	87.3047	1
87.4023	1	0	87.4023	3
87.5	1	1	87.5	3
87.5977	1	3	87.5977	1
87.6953	1	4	87.6953	1
87.793	1	2	87.793	0
87.8906	0	0	87.8906	3
87.9883	3	3	87.9883	2
88.0859	0	3	88.0859	1
88.1836	1	2	88.1836	2
88.2812	0	1	88.2812	1
88.3789	0	0	88.3789	0
88.4766	0	1	88.4766	3
88.5742	0	1	88.5742	0
88.6719	0	1	88.6719	2
88.7695	1	0	88.7695	0
88.8672	1	3	88.8672	0
88.9648	2	2	88.9648	1
89.0625	1	1	89.0625	2
89.1602	0	1	89.1602	0
89.2578	0	2	89.2578	1
89.3555	0	1	89.3555	1
89.4531	0	0	89.4531	0
89.5508	1	1	89.5508	3
89.6484	0	0	89.6484	2
89.7461	2	2	89.7461	3
89.8438	0	2	89.8438	3
89.9414	0	0	89.9414	0
90.0391	0	3	90.0391	2
90.1367	0	3	90.1367	3
90.2344	1	0	90.2344	3
90.332	1	5	90.332	1
90.4297	0	2	90.4297	0
90.5273	3	1	90.5273	0
90.625	2	2	90.625	3
90.7227	0	4	90.7227	0
90.8203	0	1	90.8203	2
90.918	1	4	90.918	2
91.0156	0	1	91.0156	0
91.1133	0	2	91.1133	1
91.2109	0	2	91.2109	1
91.3086	1	2	91.3086	2
91.4062	0	0	91.4062	0
91.5039	0	0	91.5039	1
91.6016	2	1	91.6016	0
91.6992	0	2	91.6992	0
91.7969	1	2	91.7969	2
91.8945	0	3	91.8945	2
91.9922	0	2	91.9922	2
92.0898	2	0	92.0898	1
92.1875	0	2	92.1875	1
92.2852	0	0	92.2852	1
92.3828	0	2	92.3828	1
92.4805	2	1	92.4805	1
92.5781	0	1	92.5781	2
92.6758	0	2	92.6758	1
92.7734	0	0	92.7734	0
92.8711	0	4	92.8711	1
92.9688	1	1	92.9688	1
93.0664	0	2	93.0664	2
93.1641	2	2	93.1641	0
93.2617	0	0	93.2617	1
93.3594	0	0	93.3594	0
93.457	1	1	93.457	1
93.5547	3	4	93.5547	3
93.6523	0	0	93.6523	2
93.75	1	1	93.75	0
93.8477	0	1	93.8477	4
93.9453	1	1	93.9453	0
94.043	0	0	94.043	1
94.1406	2	1	94.1406	2
94.2383	0	1	94.2383	2
94.3359	0	3	94.3359	1
94.4336	0	1	94.4336	1
94.5312	1	2	94.5312	2
94.6289	1	2	94.6289	2
94.7266	0	0	94.7266	1
94.8242	0	0	94.8242	2
94.9219	0	2	94.9219	1
95.0195	0	1	95.0195	3
95.1172	0	2	95.1172	1
95.2148	1	4	95.2148	1
95.3125	1	1	95.3125	1
95.4102	0	0	95.4102	0
95.5078	0	0	95.5078	0
95.6055	1	2	95.6055	0
95.7031	1	5	95.7031	1
95.8008	0	2	95.8008	2
95.8984	0	0	95.8984	1
95.9961	1	0	95.9961	0
96.0938	3	2	96.0938	0
96.1914	0	0	96.1914	1
96.2891	1	2	96.2891	0
96.3867	1	3	96.3867	3
96.4844	1	3	96.4844	0
96.582	0	2	96.582	2
96.6797	2	2	96.6797	2
96.7773	1	2	96.7773	2
96.875	3	3	96.875	1
96.9727	1	2	96.9727	1
97.0703	3	0	97.0703	2
97.168	1	1	97.168	2
97.2656	0	2	97.2656	3
97.3633	1	1	97.3633	0
97.4609	2	1	97.4609	1
97.5586	2	1	97.5586	2
97.6562	1	1	97.6562	1
97.7539	0	0	97.7539	0
97.8516	2	0	97.8516	0
97.9492	1	2	97.9492	2
98.0469	0	0	98.0469	0
98.1445	2	0	98.1445	1
98.2422	1	1	98.2422	1
98.3398	0	1	98.3398	3
98.4375	1	1	98.4375	3
98.5352	1	2	98.5352	3
98.6328	1	2	98.6328	1
98.7305	0	3	98.7305	0
98.8281	1	1	98.8281	2
98.9258	0	1	98.9258	1
99.0234	1	1	99.0234	0
99.1211	2	2	99.1211	4
99.2188	0	0	99.2188	3
99.3164	1	0	99.3164	1
99.4141	1	0	99.4141	1
99.5117	0	0	99.5117	3
99.6094	0	1	99.6094	1
99.707	0	2	99.707	1
99.8047	1	2	99.8047	1
99.9023	1	0	99.9023	1
	--	--	--	--
	--	--	--	--
	--	--	--	--
	--	--	--	--
	--	--	--	--
	--	--	--	--
	--	--	--	--
	--	--	--	--
	--	--	--	--
	--	--	--	--
	--	--	--	--
	--	--	--	--
	--	--	--	--
	--	--	--	--
	--	--	--	--
	--	--	--	--
	--	--	--	--
	--	--	--	--
	--	--	--	--
				--
				--
				--
				--
				--
				--
				--
				--
				--
				--
				--
				--
				--
				--
				--
				--
				--
				--
				--
				--
				--
				--
				--
				--
				--
				--
				--
				--
				--
				--
				--
				--
				--
				--
				--
				--
				--
				--
				--
				--
				--
				--
				--
				--
				--
				--
				--
				--
				--
				--
				--
				--
				--
				--
				--
				--
				--
				--
				--
				--
				--
				--
				--
				--
				--
				--
				--
				--
				--
				--
				--
				--
				--
				--
				--
				--
				--
				--
				--
				--
				--
				--
				--
				--
				--
				--
				--
				--
				--
				--
				--
				--
				--
				--
				--
				--
				--
				--
				--
				--
				--
				--
				--
				--
				--
				--
				--
				--
				--
				--
				--
				--
				--
				--
				--
				--
				--
				--
				--
				--
				--
				--
				--
				--
				--
				--
				--
				--
				--
				--
				--
				--
				--
				--
				--
				--
				--
				--
				--
				--
				--
				--
				--
				--
				--
				--
				--
				--
				--
				--
				--
				--
				--
				--
				--
				--
				--
				--
				--
				--
				--
				--
				--
				--
				--
				--
				--
				--
				--
				--
				--
				--
				--
				--
				--
				--
				--
				--
				--
				--
				--
				--
				--
				--
				--
				--
				--
				--
				--
				--
				--
				--
				--
				--
				--
				--
				--
				--
				--
				--
				--
				--
				--
				--
				--
				--
				--
				--
				--
				--
				--
				--
				--
				--
				--
				--
				--
				--
				--
				--
				--
				--
				--
				--
				--
				--
				--
				--
				--
				--
				--
				--
				--
				--
				--
				--
				--
				--
				--
				--
				--
				--
				--
				--
				--
				--
				--
				--
				--
				--
				--
				--
				--
				--
				--
				--
				--
				--
				--
				--
				--
				--
				--
				--
				--
				--
				--
				--
				--
				--
				--
				--
				--
				--
				--
				--
				--
				--
				--
				--
				--
				--
				--
				--
				--
				--
				--
				--
				--
				--
				--
				--
				--
				--
				--
				--
				--
				--
				--
				--
				--
				--
				--
				--
				--
				--
				--
				--
				--
				--
				--
				--
				--
				--
				--
				--
				--
				--
				--
				--
				--
				--
				--
				--
				--
				--
				--
				--
				--
				--
				--
				--
				--
				--
				--
				--
				--
				--
				--
				--
				--
				--
				--
				--
				--
				--
				--
				--
				--
				--
				--
				--
				--
				--
				--
				--
				--
				--
				--
				--
				--
				--
				--
				--
				--
				--
				--
				--
				--
				--
				--
				--
				--
				--
				--
				--
				--
				--
				--
				--
				--
				--
				--
				--
				--
				--
				--
				--
				--
				--
				--
				--
				--
				--
				--
				--
				--
				--
				--
				--
				--
				--
				--
				--
				--
				--
				--
				--
				--
				--
				--
				--
				--
				--
				--
				--
				--
				--
				--
				--
				--
				--
				--
				--
				--
				--
				--
				--
				--
				--
				--
				--
				--
				--
				--
				--
				--
				--
				--
				--
				--
				--
				--
				--
				--
				--
				--
				--
				--
				--
				--
				--
				--
				--
				--
				--
				--
				--
				--
				--
				--
				--
				--
				--
				--
				--
				--
				--
				--
				--
				--
				--
				--
				--
				--
				--
				--
				--
				--
				--
				--
				--
				--
				--
				--
				--
				--
				--
				--
				--
				--
				--
				--
				--
				--
				--
				--
				--
				--
				--
				--
				--
				--
				--
				--
				--
				--
				--
				--
				--
				--
				--
				--
				--
				--
				--
				--
				--
				--
				--
				--
				--
				--
				--
				--
				--
				--
				--
				--
				--
				--
				--
				--
				--
				--
				--
				--
				--
				--
				--
				--
				--
				--
				--
				--
				--
				--
				--
				--
				--
				--
				--
				--
				--
				--
				--
				--
				--
				--
				--
				--
				--
				--
				--
				--
				--
				--
				--
				--
				--
				--
				--
				--
				--
				--
				--
				--
				--
				--
				--
				--
				--
				--
				--
				--
				--
				--
				--
				--
				--
				--
				--
				--
				--
				--
				--
				--
				--
				--
				--
				--
				--
				--
				--
				--
				--
				--
				--
				--
				--
				--
				--
				--
				--
				--
				--
				--
				--
				--
				--
				--
				--
				--
				--
				--
				--
				--
				--
				--
				--
				--
				--
				--
				--
				--
				--
				--
				--
				--
				--
				--
				--
				--
				--
				--
				--
				--
				--
				--
				--
				--
				--
				--
				--
				--
				--
				--
				--
				--
				--
				--
				--
				--
				--
				--
				--
				--
				--
				--
				--
				--
				--
				--
				--
				--
				--
				--
				--
				--
				--
				--
				--
				--
				--
				--
				--
				--
				--
				--
				--
				--
				--
				--
				--
				--
				--
				--
				--
				--
				--
				--
				--
				--
				--
				--
				--
				--
				--
				--
				--
				--
				--
				--
				--
				--
				--
				--
				--
				--
				--
				--
				--
				--
				--
				--
				--
				--
				--
				--
				--
				--
				--
				--
				--
				--
				--
				--
				--
				--
				--
				--
				--
				--
				--
				--
				--
				--
				--
				--
				--
				--
				--
				--
				--
				--
				--
				--
				--
				--
				--
				--
				--
				--
				--
				--
				--
				--
				--
				--
				--
				--
				--
				--
				--
				--
				--
				--
				--
				--
				--
				--
				--
				--
				--
				--
				--
				--
				--
				--
				--
				--
				--
				--
				--
				--
				--
				--
				--
				--
				--
				--
				--
				--
				--
				--
				--
				--
				--
				--
				--
				--
				--
				--
				--
				--
				--
				--
				--
				--
				--
				--
				--
				--
				--
				--
				--
				--
				--
				--
				--
				--
				--
				--
				--
				--
				--
				--
				--
				--
				--
				--
				--
				--
				--
				--
				--
				--
				--
				--
				--
				--
				--
				--
				--
				--
				--
				--
				--
				--
				--
				--
				--
				--
				--
				--
				--
				--
				--
				--
				--
				--
				--
				--
				--
				--
				--
				--
				--
				--
				--
				--
				--
				--
				--
				--
				--
				--
				--
				--
				--
				--
				--
				--
				--
				--
				--
				--
				--
				--
				--
				--
				--
				--
				--
				--
				--
				--
				--
				--
				--
				--
				--
				--
				--
				--
				--
				--
				--
				--
				--
				--
				--
				--
				--
				--
				--
				--
				--
				--
				--
				--
				--
				--
				--
				--
				--
				--
				--
				--
				--
				--
				--
				--
				--
				--
				--
				--
				--
				--
				--
				--
				--
				--
				--
				--
[truncated: 48 more rows]

## Sheet: Fig.3a
	TCz		TCzP
Current	Potential (V vs. Ag/Ag+)	Current	Potential (V vs. Ag/Ag+)
0	-2.1e-07	0	-1.451e-07
0.001	-4.672e-07	0.001	-4.176e-07
0.002	-5.723e-07	0.002	-4.959e-07
0.003	-6.57e-07	0.003	-5.23e-07
0.004	-6.579e-07	0.004	-5.423e-07
0.005	-6.511e-07	0.005	-5.53e-07
0.006	-7.194e-07	0.006	-5.651e-07
0.007	-7.452e-07	0.007	-5.734e-07
0.008	-7.092e-07	0.008	-5.813e-07
0.009	-7.407e-07	0.009	-5.901e-07
0.01	-7.943e-07	0.01	-5.921e-07
0.011	-7.696e-07	0.011	-6e-07
0.012	-7.553e-07	0.012	-6.051e-07
0.013	-8.068e-07	0.013	-6.068e-07
0.014	-8.269e-07	0.014	-6.143e-07
0.015	-7.831e-07	0.015	-6.175e-07
0.016	-8.058e-07	0.016	-6.197e-07
0.017	-8.58e-07	0.017	-6.237e-07
0.018	-8.284e-07	0.018	-6.264e-07
0.019	-8.024e-07	0.019	-6.284e-07
0.02	-8.612e-07	0.02	-6.311e-07
0.021	-8.69e-07	0.021	-6.326e-07
0.022	-8.229e-07	0.022	-6.377e-07
0.023	-8.487e-07	0.023	-6.392e-07
0.024	-8.953e-07	0.024	-6.402e-07
0.025	-8.649e-07	0.025	-6.453e-07
0.026	-8.381e-07	0.026	-6.424e-07
0.027	-8.949e-07	0.027	-6.488e-07
0.028	-9.055e-07	0.028	-6.504e-07
0.029	-8.522e-07	0.029	-6.492e-07
0.03	-8.787e-07	0.03	-6.523e-07
0.031	-9.257e-07	0.031	-6.546e-07
0.032	-8.878e-07	0.032	-6.557e-07
0.033	-8.663e-07	0.033	-6.585e-07
0.034	-9.2e-07	0.034	-6.578e-07
0.035	-9.211e-07	0.035	-6.596e-07
0.036	-8.763e-07	0.036	-6.62e-07
0.037	-9.002e-07	0.037	-6.61e-07
0.038	-9.399e-07	0.038	-6.637e-07
0.039	-9.086e-07	0.039	-6.635e-07
0.04	-8.877e-07	0.04	-6.661e-07
0.041	-9.409e-07	0.041	-6.672e-07
0.042	-9.409e-07	0.042	-6.669e-07
0.043	-8.944e-07	0.043	-6.688e-07
0.044	-9.217e-07	0.044	-6.704e-07
0.045	-9.569e-07	0.045	-6.691e-07
0.046	-9.254e-07	0.046	-6.723e-07
0.047	-9.065e-07	0.047	-6.731e-07
0.048	-9.538e-07	0.048	-6.72e-07
0.049	-9.582e-07	0.049	-6.725e-07
0.05	-9.112e-07	0.05	-6.732e-07
0.051	-9.322e-07	0.051	-6.735e-07
0.052	-9.762e-07	0.052	-6.754e-07
0.053	-9.404e-07	0.053	-6.762e-07
0.054	-9.204e-07	0.054	-6.78e-07
0.055	-9.715e-07	0.055	-6.782e-07
0.056	-9.709e-07	0.056	-6.781e-07
0.057	-9.244e-07	0.057	-6.815e-07
0.058	-9.472e-07	0.058	-6.798e-07
0.059	-9.877e-07	0.059	-6.813e-07
0.06	-9.537e-07	0.06	-6.823e-07
0.061	-9.297e-07	0.061	-6.797e-07
0.062	-9.834e-07	0.062	-6.825e-07
0.063	-9.831e-07	0.063	-6.829e-07
0.064	-9.291e-07	0.064	-6.815e-07
0.065	-9.596e-07	0.065	-6.847e-07
0.066	-1e-06	0.066	-6.855e-07
0.067	-9.585e-07	0.067	-6.853e-07
0.068	-9.415e-07	0.068	-6.873e-07
0.069	-9.93e-07	0.069	-6.859e-07
0.07	-9.896e-07	0.07	-6.869e-07
0.071	-9.41e-07	0.071	-6.86e-07
0.072	-9.68e-07	0.072	-6.871e-07
0.073	-1.01e-06	0.073	-6.891e-07
0.074	-9.668e-07	0.074	-6.868e-07
0.075	-9.492e-07	0.075	-6.881e-07
0.076	-1.007e-06	0.076	-6.892e-07
0.077	-9.934e-07	0.077	-6.872e-07
0.078	-9.512e-07	0.078	-6.91e-07
0.079	-9.815e-07	0.079	-6.911e-07
0.08	-1.016e-06	0.08	-6.896e-07
0.081	-9.78e-07	0.081	-6.92e-07
0.082	-9.588e-07	0.082	-6.92e-07
0.083	-1.009e-06	0.083	-6.911e-07
0.084	-1.005e-06	0.084	-6.92e-07
0.085	-9.581e-07	0.085	-6.934e-07
0.086	-9.885e-07	0.086	-6.947e-07
0.087	-1.023e-06	0.087	-6.923e-07
0.088	-9.827e-07	0.088	-6.933e-07
0.089	-9.672e-07	0.089	-6.939e-07
0.09	-1.018e-06	0.09	-6.924e-07
0.091	-1.011e-06	0.091	-6.953e-07
0.092	-9.68e-07	0.092	-6.974e-07
0.093	-9.917e-07	0.093	-6.948e-07
0.094	-1.03e-06	0.094	-6.952e-07
0.095	-9.915e-07	0.095	-6.965e-07
0.096	-9.708e-07	0.096	-6.964e-07
0.097	-1.028e-06	0.097	-6.977e-07
0.098	-1.018e-06	0.098	-6.958e-07
0.099	-9.684e-07	0.099	-6.973e-07
0.1	-1e-06	0.1	-6.982e-07
0.101	-1.035e-06	0.101	-6.972e-07
0.102	-9.964e-07	0.102	-7.003e-07
0.103	-9.843e-07	0.103	-7.005e-07
0.104	-1.032e-06	0.104	-6.997e-07
0.105	-1.023e-06	0.105	-7.01e-07
0.106	-9.744e-07	0.106	-6.986e-07
0.107	-1.005e-06	0.107	-7.009e-07
0.108	-1.044e-06	0.108	-7.015e-07
0.109	-9.974e-07	0.109	-6.993e-07
0.11	-9.858e-07	0.11	-7.007e-07
0.111	-1.042e-06	0.111	-7.015e-07
0.112	-1.023e-06	0.112	-6.999e-07
0.113	-9.816e-07	0.113	-7.02e-07
0.114	-1.015e-06	0.114	-7e-07
0.115	-1.044e-06	0.115	-7.014e-07
0.116	-1.001e-06	0.116	-7.021e-07
0.117	-9.918e-07	0.117	-7.012e-07
0.118	-1.042e-06	0.118	-7.035e-07
0.119	-1.031e-06	0.119	-7.015e-07
0.12	-9.854e-07	0.12	-7.012e-07
0.121	-1.018e-06	0.121	-7.03e-07
0.122	-1.051e-06	0.122	-7.017e-07
0.123	-1.007e-06	0.123	-7.033e-07
0.124	-9.98e-07	0.124	-7.05e-07
0.125	-1.047e-06	0.125	-7.018e-07
0.126	-1.035e-06	0.126	-7.048e-07
0.127	-9.918e-07	0.127	-7.031e-07
0.128	-1.019e-06	0.128	-7.017e-07
0.129	-1.055e-06	0.129	-7.032e-07
0.13	-1.013e-06	0.13	-7.037e-07
0.131	-1e-06	0.131	-7.056e-07
0.132	-1.056e-06	0.132	-7.049e-07
0.133	-1.034e-06	0.133	-7.042e-07
0.134	-9.805e-07	0.134	-7.055e-07
0.135	-1.023e-06	0.135	-7.05e-07
0.136	-1.055e-06	0.136	-7.05e-07
0.137	-1.011e-06	0.137	-7.066e-07
0.138	-1.005e-06	0.138	-7.048e-07
0.139	-1.056e-06	0.139	-7.059e-07
0.14	-1.044e-06	0.14	-7.071e-07
0.141	-9.941e-07	0.141	-7.034e-07
0.142	-1.03e-06	0.142	-7.068e-07
0.143	-1.066e-06	0.143	-7.078e-07
0.144	-1.014e-06	0.144	-7.059e-07
0.145	-1.009e-06	0.145	-7.076e-07
0.146	-1.062e-06	0.146	-7.067e-07
0.147	-1.044e-06	0.147	-7.063e-07
0.148	-1.003e-06	0.148	-7.065e-07
0.149	-1.035e-06	0.149	-7.064e-07
0.15	-1.066e-06	0.15	-7.072e-07
0.151	-1.019e-06	0.151	-7.049e-07
0.152	-1.012e-06	0.152	-7.068e-07
0.153	-1.065e-06	0.153	-7.08e-07
0.154	-1.046e-06	0.154	-7.063e-07
0.155	-1.004e-06	0.155	-7.092e-07
0.156	-1.043e-06	0.156	-7.098e-07
0.157	-1.067e-06	0.157	-7.071e-07
0.158	-1.022e-06	0.158	-7.091e-07
0.159	-1.019e-06	0.159	-7.082e-07
0.16	-1.066e-06	0.16	-7.078e-07
0.161	-1.051e-06	0.161	-7.107e-07
0.162	-1.009e-06	0.162	-7.088e-07
0.163	-1.043e-06	0.163	-7.094e-07
0.164	-1.072e-06	0.164	-7.08e-07
0.165	-1.022e-06	0.165	-7.084e-07
0.166	-1.019e-06	0.166	-7.106e-07
0.167	-1.073e-06	0.167	-7.09e-07
0.168	-1.052e-06	0.168	-7.094e-07
0.169	-1.01e-06	0.169	-7.109e-07
0.17	-1.047e-06	0.17	-7.078e-07
0.171	-1.074e-06	0.171	-7.092e-07
0.172	-1.027e-06	0.172	-7.109e-07
0.173	-1.021e-06	0.173	-7.08e-07
0.174	-1.077e-06	0.174	-7.095e-07
0.175	-1.054e-06	0.175	-7.096e-07
0.176	-1.009e-06	0.176	-7.091e-07
0.177	-1.051e-06	0.177	-7.104e-07
0.178	-1.076e-06	0.178	-7.095e-07
0.179	-1.024e-06	0.179	-7.099e-07
0.18	-1.028e-06	0.18	-7.099e-07
0.181	-1.079e-06	0.181	-7.124e-07
0.182	-1.055e-06	0.182	-7.125e-07
0.183	-1.016e-06	0.183	-7.114e-07
0.184	-1.057e-06	0.184	-7.123e-07
0.185	-1.08e-06	0.185	-7.128e-07
0.186	-1.028e-06	0.186	-7.107e-07
0.187	-1.032e-06	0.187	-7.113e-07
0.188	-1.084e-06	0.188	-7.122e-07
0.189	-1.057e-06	0.189	-7.104e-07
0.19	-1.018e-06	0.19	-7.116e-07
0.191	-1.06e-06	0.191	-7.118e-07
0.192	-1.079e-06	0.192	-7.102e-07
0.193	-1.034e-06	0.193	-7.132e-07
0.194	-1.035e-06	0.194	-7.126e-07
0.195	-1.083e-06	0.195	-7.13e-07
0.196	-1.062e-06	0.196	-7.129e-07
0.197	-1.02e-06	0.197	-7.113e-07
0.198	-1.06e-06	0.198	-7.135e-07
0.199	-1.085e-06	0.199	-7.133e-07
0.2	-1.035e-06	0.2	-7.114e-07
0.201	-1.035e-06	0.201	-7.139e-07
0.202	-1.085e-06	0.202	-7.114e-07
0.203	-1.062e-06	0.203	-7.131e-07
0.204	-1.028e-06	0.204	-7.139e-07
0.205	-1.063e-06	0.205	-7.146e-07
0.206	-1.09e-06	0.206	-7.157e-07
0.207	-1.044e-06	0.207	-7.157e-07
0.208	-1.039e-06	0.208	-7.137e-07
0.209	-1.092e-06	0.209	-7.148e-07
0.21	-1.069e-06	0.21	-7.137e-07
0.211	-1.026e-06	0.211	-7.137e-07
0.212	-1.07e-06	0.212	-7.153e-07
0.213	-1.091e-06	0.213	-7.148e-07
0.214	-1.039e-06	0.214	-7.148e-07
0.215	-1.045e-06	0.215	-7.143e-07
0.216	-1.093e-06	0.216	-7.147e-07
0.217	-1.07e-06	0.217	-7.15e-07
0.218	-1.028e-06	0.218	-7.127e-07
0.219	-1.072e-06	0.219	-7.151e-07
0.22	-1.097e-06	0.22	-7.161e-07
0.221	-1.04e-06	0.221	-7.131e-07
0.222	-1.045e-06	0.222	-7.148e-07
0.223	-1.099e-06	0.223	-7.153e-07
0.224	-1.068e-06	0.224	-7.131e-07
0.225	-1.032e-06	0.225	-7.148e-07
0.226	-1.076e-06	0.226	-7.143e-07
0.227	-1.095e-06	0.227	-7.159e-07
0.228	-1.046e-06	0.228	-7.168e-07
0.229	-1.048e-06	0.229	-7.148e-07
0.23	-1.098e-06	0.23	-7.16e-07
0.231	-1.072e-06	0.231	-7.147e-07
0.232	-1.035e-06	0.232	-7.168e-07
0.233	-1.08e-06	0.233	-7.176e-07
0.234	-1.098e-06	0.234	-7.157e-07
0.235	-1.045e-06	0.235	-7.158e-07
0.236	-1.055e-06	0.236	-7.162e-07
0.237	-1.099e-06	0.237	-7.153e-07
0.238	-1.073e-06	0.238	-7.168e-07
0.239	-1.04e-06	0.239	-7.162e-07
0.24	-1.078e-06	0.24	-7.152e-07
0.241	-1.1e-06	0.241	-7.17e-07
0.242	-1.049e-06	0.242	-7.163e-07
0.243	-1.052e-06	0.243	-7.154e-07
0.244	-1.105e-06	0.244	-7.167e-07
0.245	-1.075e-06	0.245	-7.156e-07
0.246	-1.04e-06	0.246	-7.177e-07
0.247	-1.083e-06	0.247	-7.16e-07
0.248	-1.098e-06	0.248	-7.148e-07
0.249	-1.05e-06	0.249	-7.168e-07
0.25	-1.058e-06	0.25	-7.143e-07
0.251	-1.108e-06	0.251	-7.166e-07
0.252	-1.079e-06	0.252	-7.18e-07
0.253	-1.039e-06	0.253	-7.16e-07
0.254	-1.087e-06	0.254	-7.173e-07
0.255	-1.104e-06	0.255	-7.166e-07
0.256	-1.048e-06	0.256	-7.16e-07
0.257	-1.063e-06	0.257	-7.181e-07
0.258	-1.11e-06	0.258	-7.184e-07
0.259	-1.078e-06	0.259	-7.163e-07
0.26	-1.047e-06	0.26	-7.174e-07
0.261	-1.092e-06	0.261	-7.165e-07
0.262	-1.104e-06	0.262	-7.186e-07
0.263	-1.056e-06	0.263	-7.18e-07
0.264	-1.067e-06	0.264	-7.197e-07
0.265	-1.112e-06	0.265	-7.192e-07
0.266	-1.081e-06	0.266	-7.179e-07
0.267	-1.047e-06	0.267	-7.19e-07
0.268	-1.097e-06	0.268	-7.186e-07
0.269	-1.103e-06	0.269	-7.158e-07
0.27	-1.056e-06	0.27	-7.16e-07
0.271	-1.071e-06	0.271	-7.174e-07
0.272	-1.111e-06	0.272	-7.174e-07
0.273	-1.084e-06	0.273	-7.183e-07
0.274	-1.05e-06	0.274	-7.168e-07
0.275	-1.095e-06	0.275	-7.17e-07
0.276	-1.111e-06	0.276	-7.175e-07
0.277	-1.057e-06	0.277	-7.183e-07
0.278	-1.069e-06	0.278	-7.195e-07
0.279	-1.117e-06	0.279	-7.174e-07
0.28	-1.086e-06	0.28	-7.184e-07
0.281	-1.05e-06	0.281	-7.187e-07
0.282	-1.097e-06	0.282	-7.162e-07
0.283	-1.111e-06	0.283	-7.194e-07
0.284	-1.061e-06	0.284	-7.205e-07
0.285	-1.072e-06	0.285	-7.174e-07
0.286	-1.12e-06	0.286	-7.184e-07
0.287	-1.089e-06	0.287	-7.205e-07
0.288	-1.052e-06	0.288	-7.184e-07
0.289	-1.103e-06	0.289	-7.2e-07
0.29	-1.115e-06	0.29	-7.18e-07
0.291	-1.059e-06	0.291	-7.16e-07
0.292	-1.078e-06	0.292	-7.204e-07
0.293	-1.119e-06	0.293	-7.174e-07
0.294	-1.084e-06	0.294	-7.188e-07
0.295	-1.056e-06	0.295	-7.186e-07
0.296	-1.106e-06	0.296	-7.206e-07
0.297	-1.116e-06	0.297	-7.219e-07
0.298	-1.063e-06	0.298	-7.195e-07
0.299	-1.08e-06	0.299	-7.196e-07
0.3	-1.125e-06	0.3	-7.2e-07
0.301	-1.089e-06	0.301	-7.176e-07
0.302	-1.06e-06	0.302	-7.204e-07
0.303	-1.111e-06	0.303	-7.205e-07
0.304	-1.114e-06	0.304	-7.199e-07
0.305	-1.066e-06	0.305	-7.218e-07
0.306	-1.082e-06	0.306	-7.194e-07
0.307	-1.126e-06	0.307	-7.231e-07
0.308	-1.095e-06	0.308	-7.243e-07
0.309	-1.065e-06	0.309	-7.226e-07
0.31	-1.112e-06	0.31	-7.235e-07
0.311	-1.121e-06	0.311	-7.213e-07
0.312	-1.068e-06	0.312	-7.225e-07
0.313	-1.086e-06	0.313	-7.24e-07
0.314	-1.129e-06	0.314	-7.223e-07
0.315	-1.095e-06	0.315	-7.22e-07
0.316	-1.066e-06	0.316	-7.226e-07
0.317	-1.111e-06	0.317	-7.214e-07
0.318	-1.122e-06	0.318	-7.225e-07
0.319	-1.071e-06	0.319	-7.224e-07
0.32	-1.086e-06	0.32	-7.195e-07
0.321	-1.131e-06	0.321	-7.215e-07
0.322	-1.098e-06	0.322	-7.201e-07
0.323	-1.066e-06	0.323	-7.225e-07
0.324	-1.121e-06	0.324	-7.232e-07
0.325	-1.124e-06	0.325	-7.218e-07
0.326	-1.07e-06	0.326	-7.215e-07
0.327	-1.091e-06	0.327	-7.221e-07
0.328	-1.134e-06	0.328	-7.225e-07
0.329	-1.099e-06	0.329	-7.229e-07
0.33	-1.07e-06	0.33	-7.222e-07
0.331	-1.122e-06	0.331	-7.23e-07
0.332	-1.128e-06	0.332	-7.246e-07
0.333	-1.07e-06	0.333	-7.197e-07
0.334	-1.097e-06	0.334	-7.241e-07
0.335	-1.141e-06	0.335	-7.245e-07
0.336	-1.1e-06	0.336	-7.221e-07
0.337	-1.076e-06	0.337	-7.239e-07
0.338	-1.127e-06	0.338	-7.225e-07
0.339	-1.127e-06	0.339	-7.226e-07
0.34	-1.077e-06	0.34	-7.236e-07
0.341	-1.1e-06	0.341	-7.227e-07
0.342	-1.139e-06	0.342	-7.225e-07
0.343	-1.103e-06	0.343	-7.209e-07
0.344	-1.077e-06	0.344	-7.223e-07
0.345	-1.127e-06	0.345	-7.258e-07
0.346	-1.13e-06	0.346	-7.228e-07
0.347	-1.08e-06	0.347	-7.246e-07
0.348	-1.105e-06	0.348	-7.265e-07
0.349	-1.142e-06	0.349	-7.231e-07
0.35	-1.104e-06	0.35	-7.24e-07
0.351	-1.081e-06	0.351	-7.243e-07
0.352	-1.128e-06	0.352	-7.237e-07
0.353	-1.131e-06	0.353	-7.247e-07
0.354	-1.082e-06	0.354	-7.238e-07
0.355	-1.102e-06	0.355	-7.238e-07
0.356	-1.146e-06	0.356	-7.243e-07
0.357	-1.106e-06	0.357	-7.234e-07
0.358	-1.082e-06	0.358	-7.254e-07
0.359	-1.136e-06	0.359	-7.23e-07
0.36	-1.136e-06	0.36	-7.241e-07
0.361	-1.085e-06	0.361	-7.263e-07
0.362	-1.11e-06	0.362	-7.248e-07
0.363	-1.15e-06	0.363	-7.249e-07
0.364	-1.113e-06	0.364	-7.247e-07
0.365	-1.084e-06	0.365	-7.224e-07
0.366	-1.141e-06	0.366	-7.252e-07
0.367	-1.141e-06	0.367	-7.263e-07
0.368	-1.086e-06	0.368	-7.238e-07
0.369	-1.114e-06	0.369	-7.251e-07
0.37	-1.155e-06	0.37	-7.213e-07
0.371	-1.11e-06	0.371	-7.217e-07
0.372	-1.091e-06	0.372	-7.241e-07
0.373	-1.144e-06	0.373	-7.233e-07
0.374	-1.138e-06	0.374	-7.251e-07
0.375	-1.093e-06	0.375	-7.239e-07
0.376	-1.118e-06	0.376	-7.236e-07
0.377	-1.157e-06	0.377	-7.244e-07
0.378	-1.113e-06	0.378	-7.229e-07
0.379	-1.096e-06	0.379	-7.245e-07
0.38	-1.151e-06	0.38	-7.235e-07
0.381	-1.141e-06	0.381	-7.222e-07
0.382	-1.095e-06	0.382	-7.229e-07
0.383	-1.125e-06	0.383	-7.231e-07
0.384	-1.156e-06	0.384	-7.21e-07
0.385	-1.118e-06	0.385	-7.243e-07
0.386	-1.101e-06	0.386	-7.236e-07
0.387	-1.151e-06	0.387	-7.241e-07
0.388	-1.147e-06	0.388	-7.252e-07
0.389	-1.098e-06	0.389	-7.229e-07
0.39	-1.126e-06	0.39	-7.258e-07
0.391	-1.164e-06	0.391	-7.228e-07
0.392	-1.12e-06	0.392	-7.232e-07
0.393	-1.107e-06	0.393	-7.247e-07
0.394	-1.158e-06	0.394	-7.231e-07
0.395	-1.15e-06	0.395	-7.243e-07
0.396	-1.105e-06	0.396	-7.246e-07
0.397	-1.128e-06	0.397	-7.222e-07
0.398	-1.168e-06	0.398	-7.243e-07
0.399	-1.128e-06	0.399	-7.235e-07
0.4	-1.106e-06	0.4	-7.229e-07
0.401	-1.163e-06	0.401	-7.239e-07
0.402	-1.158e-06	0.402	-7.226e-07
0.403	-1.106e-06	0.403	-7.231e-07
0.404	-1.139e-06	0.404	-7.249e-07
0.405	-1.171e-06	0.405	-7.229e-07
0.406	-1.13e-06	0.406	-7.244e-07
0.407	-1.114e-06	0.407	-7.235e-07
0.408	-1.167e-06	0.408	-7.24e-07
0.409	-1.163e-06	0.409	-7.274e-07
0.41	-1.122e-06	0.41	-7.344e-07
0.411	-1.145e-06	0.411	-7.284e-07
0.412	-1.179e-06	0.412	-7.279e-07
0.413	-1.132e-06	0.413	-7.264e-07
0.414	-1.118e-06	0.414	-7.28e-07
0.415	-1.174e-06	0.415	-7.271e-07
0.416	-1.158e-06	0.416	-7.25e-07
0.417	-1.117e-06	0.417	-7.265e-07
0.418	-1.147e-06	0.418	-7.264e-07
0.419	-1.176e-06	0.419	-7.269e-07
0.42	-1.138e-06	0.42	-7.264e-07
0.421	-1.122e-06	0.421	-7.231e-07
0.422	-1.17e-06	0.422	-7.242e-07
0.423	-1.164e-06	0.423	-7.252e-07
0.424	-1.118e-06	0.424	-7.263e-07
0.425	-1.151e-06	0.425	-7.275e-07
0.426	-1.183e-06	0.426	-7.268e-07
0.427	-1.137e-06	0.427	-7.269e-07
0.428	-1.128e-06	0.428	-7.281e-07
0.429	-1.176e-06	0.429	-7.265e-07
0.43	-1.168e-06	0.43	-7.286e-07
0.431	-1.122e-06	0.431	-7.27e-07
0.432	-1.15e-06	0.432	-7.25e-07
0.433	-1.185e-06	0.433	-7.299e-07
0.434	-1.141e-06	0.434	-7.265e-07
0.435	-1.124e-06	0.435	-7.288e-07
0.436	-1.184e-06	0.436	-7.281e-07
0.437	-1.171e-06	0.437	-7.279e-07
0.438	-1.124e-06	0.438	-7.287e-07
0.439	-1.159e-06	0.439	-7.276e-07
0.44	-1.189e-06	0.44	-7.282e-07
0.441	-1.145e-06	0.441	-7.297e-07
0.442	-1.133e-06	0.442	-7.273e-07
0.443	-1.189e-06	0.443	-7.299e-07
0.444	-1.176e-06	0.444	-7.301e-07
0.445	-1.127e-06	0.445	-7.275e-07
0.446	-1.164e-06	0.446	-7.309e-07
0.447	-1.198e-06	0.447	-7.29e-07
0.448	-1.145e-06	0.448	-7.271e-07
0.449	-1.141e-06	0.449	-7.294e-07
0.45	-1.196e-06	0.45	-7.299e-07
0.451	-1.177e-06	0.451	-7.311e-07
0.452	-1.136e-06	0.452	-7.306e-07
0.453	-1.171e-06	0.453	-7.296e-07
0.454	-1.198e-06	0.454	-7.303e-07
0.455	-1.155e-06	0.455	-7.294e-07
0.456	-1.145e-06	0.456	-7.298e-07
0.457	-1.198e-06	0.457	-7.296e-07
0.458	-1.183e-06	0.458	-7.288e-07
0.459	-1.14e-06	0.459	-7.315e-07
0.46	-1.177e-06	0.46	-7.318e-07
0.461	-1.204e-06	0.461	-7.3e-07
0.462	-1.163e-06	0.462	-7.324e-07
0.463	-1.157e-06	0.463	-7.328e-07
0.464	-1.204e-06	0.464	-7.315e-07
0.465	-1.193e-06	0.465	-7.323e-07
0.466	-1.15e-06	0.466	-7.319e-07
0.467	-1.18e-06	0.467	-7.318e-07
0.468	-1.217e-06	0.468	-7.332e-07
0.469	-1.168e-06	0.469	-7.326e-07
0.47	-1.158e-06	0.47	-7.318e-07
0.471	-1.213e-06	0.471	-7.32e-07
0.472	-1.198e-06	0.472	-7.314e-07
0.473	-1.153e-06	0.473	-7.342e-07
0.474	-1.186e-06	0.474	-7.313e-07
0.475	-1.219e-06	0.475	-7.345e-07
0.476	-1.176e-06	0.476	-7.357e-07
0.477	-1.164e-06	0.477	-7.323e-07
0.478	-1.22e-06	0.478	-7.354e-07
0.479	-1.205e-06	0.479	-7.339e-07
0.48	-1.158e-06	0.48	-7.338e-07
0.481	-1.196e-06	0.481	-7.342e-07
0.482	-1.229e-06	0.482	-7.339e-07
0.483	-1.178e-06	0.483	-7.332e-07
0.484	-1.178e-06	0.484	-7.353e-07
0.485	-1.227e-06	0.485	-7.337e-07
0.486	-1.207e-06	0.486	-7.347e-07
0.487	-1.167e-06	0.487	-7.325e-07
0.488	-1.206e-06	0.488	-7.347e-07
0.489	-1.235e-06	0.489	-7.381e-07
0.49	-1.187e-06	0.49	-7.36e-07
0.491	-1.183e-06	0.491	-7.362e-07
0.492	-1.24e-06	0.492	-7.367e-07
0.493	-1.218e-06	0.493	-7.354e-07
0.494	-1.179e-06	0.494	-7.374e-07
0.495	-1.218e-06	0.495	-7.369e-07
0.496	-1.244e-06	0.496	-7.36e-07
0.497	-1.201e-06	0.497	-7.369e-07
0.498	-1.198e-06	0.498	-7.366e-07
0.499	-1.248e-06	0.499	-7.358e-07
0.5	-1.235e-06	0.5	-7.374e-07
0.501	-1.19e-06	0.501	-7.377e-07
0.502	-1.229e-06	0.502	-7.384e-07
0.503	-1.261e-06	0.503	-7.38e-07
0.504	-1.208e-06	0.504	-7.379e-07
0.505	-1.207e-06	0.505	-7.395e-07
0.506	-1.261e-06	0.506	-7.372e-07
0.507	-1.24e-06	0.507	-7.385e-07
0.508	-1.201e-06	0.508	-7.393e-07
0.509	-1.235e-06	0.509	-7.378e-07
0.51	-1.267e-06	0.51	-7.402e-07
0.511	-1.219e-06	0.511	-7.384e-07
0.512	-1.216e-06	0.512	-7.408e-07
0.513	-1.271e-06	0.513	-7.418e-07
0.514	-1.251e-06	0.514	-7.409e-07
0.515	-1.207e-06	0.515	-7.411e-07
0.516	-1.249e-06	0.516	-7.432e-07
0.517	-1.275e-06	0.517	-7.411e-07
0.518	-1.224e-06	0.518	-7.412e-07
0.519	-1.228e-06	0.519	-7.433e-07
0.52	-1.279e-06	0.52	-7.415e-07
0.521	-1.258e-06	0.521	-7.418e-07
0.522	-1.208e-06	0.522	-7.41e-07
0.523	-1.24e-06	0.523	-7.423e-07
0.524	-1.264e-06	0.524	-7.427e-07
0.525	-1.207e-06	0.525	-7.411e-07
0.526	-1.21e-06	0.526	-7.442e-07
0.527	-1.262e-06	0.527	-7.443e-07
0.528	-1.239e-06	0.528	-7.437e-07
0.529	-1.203e-06	0.529	-7.451e-07
0.53	-1.242e-06	0.53	-7.456e-07
0.531	-1.264e-06	0.531	-7.459e-07
0.532	-1.216e-06	0.532	-7.457e-07
0.533	-1.218e-06	0.533	-7.438e-07
0.534	-1.268e-06	0.534	-7.458e-07
0.535	-1.25e-06	0.535	-7.456e-07
0.536	-1.205e-06	0.536	-7.462e-07
0.537	-1.243e-06	0.537	-7.467e-07
0.538	-1.261e-06	0.538	-7.444e-07
0.539	-1.211e-06	0.539	-7.479e-07
0.54	-1.211e-06	0.54	-7.492e-07
0.541	-1.256e-06	0.541	-7.475e-07
0.542	-1.236e-06	0.542	-7.491e-07
0.543	-1.196e-06	0.543	-7.467e-07
0.544	-1.23e-06	0.544	-7.485e-07
0.545	-1.256e-06	0.545	-7.493e-07
0.546	-1.206e-06	0.546	-7.489e-07
0.547	-1.204e-06	0.547	-7.499e-07
0.548	-1.26e-06	0.548	-7.499e-07
0.549	-1.233e-06	0.549	-7.477e-07
0.55	-1.192e-06	0.55	-7.501e-07
0.551	-1.234e-06	0.551	-7.508e-07
0.552	-1.255e-06	0.552	-7.498e-07
0.553	-1.205e-06	0.553	-7.53e-07
0.554	-1.209e-06	0.554	-7.497e-07
0.555	-1.259e-06	0.555	-7.508e-07
0.556	-1.236e-06	0.556	-7.517e-07
0.557	-1.194e-06	0.557	-7.503e-07
0.558	-1.237e-06	0.558	-7.538e-07
0.559	-1.26e-06	0.559	-7.527e-07
0.56	-1.208e-06	0.56	-7.524e-07
0.561	-1.216e-06	0.561	-7.549e-07
0.562	-1.265e-06	0.562	-7.527e-07
0.563	-1.239e-06	0.563	-7.529e-07
0.564	-1.204e-06	0.564	-7.535e-07
0.565	-1.243e-06	0.565	-7.543e-07
0.566	-1.262e-06	0.566	-7.558e-07
0.567	-1.216e-06	0.567	-7.567e-07
0.568	-1.219e-06	0.568	-7.56e-07
0.569	-1.27e-06	0.569	-7.582e-07
0.57	-1.245e-06	0.57	-7.543e-07
0.571	-1.207e-06	0.571	-7.557e-07
0.572	-1.249e-06	0.572	-7.581e-07
0.573	-1.267e-06	0.573	-7.557e-07
0.574	-1.219e-06	0.574	-7.583e-07
0.575	-1.227e-06	0.575	-7.575e-07
0.576	-1.27e-06	0.576	-7.555e-07
0.577	-1.251e-06	0.577	-7.596e-07
0.578	-1.213e-06	0.578	-7.605e-07
0.579	-1.253e-06	0.579	-7.608e-07
0.58	-1.278e-06	0.58	-7.613e-07
0.581	-1.225e-06	0.581	-7.599e-07
0.582	-1.232e-06	0.582	-7.611e-07
0.583	-1.286e-06	0.583	-7.614e-07
0.584	-1.26e-06	0.584	-7.608e-07
0.585	-1.221e-06	0.585	-7.637e-07
0.586	-1.265e-06	0.586	-7.624e-07
0.587	-1.285e-06	0.587	-7.643e-07
0.588	-1.235e-06	0.588	-7.662e-07
0.589	-1.238e-06	0.589	-7.626e-07
0.59	-1.294e-06	0.59	-7.654e-07
0.591	-1.269e-06	0.591	-7.668e-07
0.592	-1.228e-06	0.592	-7.661e-07
0.593	-1.279e-06	0.593	-7.671e-07
0.594	-1.293e-06	0.594	-7.661e-07
0.595	-1.238e-06	0.595	-7.664e-07
0.596	-1.253e-06	0.596	-7.678e-07
0.597	-1.301e-06	0.597	-7.673e-07
0.598	-1.273e-06	0.598	-7.685e-07
0.599	-1.241e-06	0.599	-7.691e-07
0.6	-1.284e-06	0.6	-7.69e-07
0.601	-1.301e-06	0.601	-7.709e-07
0.602	-1.249e-06	0.602	-7.684e-07
0.603	-1.264e-06	0.603	-7.713e-07
0.604	-1.312e-06	0.604	-7.721e-07
0.605	-1.282e-06	0.605	-7.714e-07
0.606	-1.252e-06	0.606	-7.733e-07
0.607	-1.3e-06	0.607	-7.727e-07
0.608	-1.307e-06	0.608	-7.722e-07
0.609	-1.265e-06	0.609	-7.742e-07
0.61	-1.275e-06	0.61	-7.74e-07
0.611	-1.324e-06	0.611	-7.741e-07
0.612	-1.301e-06	0.612	-7.754e-07
0.613	-1.263e-06	0.613	-7.758e-07
0.614	-1.311e-06	0.614	-7.778e-07
0.615	-1.332e-06	0.615	-7.795e-07
0.616	-1.281e-06	0.616	-7.791e-07
0.617	-1.292e-06	0.617	-7.796e-07
0.618	-1.34e-06	0.618	-7.784e-07
0.619	-1.314e-06	0.619	-7.783e-07
0.62	-1.283e-06	0.62	-7.814e-07
0.621	-1.324e-06	0.621	-7.794e-07
0.622	-1.345e-06	0.622	-7.823e-07
0.623	-1.295e-06	0.623	-7.809e-07
0.624	-1.305e-06	0.624	-7.813e-07
0.625	-1.358e-06	0.625	-7.841e-07
0.626	-1.331e-06	0.626	-7.815e-07
0.627	-1.29e-06	0.627	-7.827e-07
0.628	-1.343e-06	0.628	-7.838e-07
0.629	-1.36e-06	0.629	-7.837e-07
0.63	-1.309e-06	0.63	-7.85e-07
0.631	-1.323e-06	0.631	-7.859e-07
0.632	-1.371e-06	0.632	-7.857e-07
0.633	-1.345e-06	0.633	-7.884e-07
0.634	-1.312e-06	0.634	-7.864e-07
0.635	-1.36e-06	0.635	-7.886e-07
0.636	-1.376e-06	0.636	-7.895e-07
0.637	-1.322e-06	0.637	-7.886e-07
0.638	-1.342e-06	0.638	-7.901e-07
0.639	-1.39e-06	0.639	-7.9e-07
0.64	-1.355e-06	0.64	-7.892e-07
0.641	-1.329e-06	0.641	-7.929e-07
0.642	-1.38e-06	0.642	-7.932e-07
0.643	-1.392e-06	0.643	-7.932e-07
0.644	-1.345e-06	0.644	-7.95e-07
0.645	-1.358e-06	0.645	-7.947e-07
0.646	-1.407e-06	0.646	-7.969e-07
0.647	-1.38e-06	0.647	-7.965e-07
0.648	-1.345e-06	0.648	-7.962e-07
0.649	-1.392e-06	0.649	-7.978e-07
0.65	-1.404e-06	0.65	-7.954e-07
0.651	-1.359e-06	0.651	-7.986e-07
0.652	-1.381e-06	0.652	-7.996e-07
0.653	-1.425e-06	0.653	-7.967e-07
0.654	-1.402e-06	0.654	-7.997e-07
0.655	-1.372e-06	0.655	-7.99e-07
0.656	-1.42e-06	0.656	-7.985e-07
0.657	-1.435e-06	0.657	-8.008e-07
0.658	-1.385e-06	0.658	-8.007e-07
0.659	-1.401e-06	0.659	-8.009e-07
0.66	-1.452e-06	0.66	-8.003e-07
0.661	-1.421e-06	0.661	-8.014e-07
0.662	-1.39e-06	0.662	-8.026e-07
0.663	-1.446e-06	0.663	-8.025e-07
0.664	-1.457e-06	0.664	-8.027e-07
0.665	-1.406e-06	0.665	-8.049e-07
0.666	-1.426e-06	0.666	-8.019e-07
0.667	-1.477e-06	0.667	-8.064e-07
0.668	-1.447e-06	0.668	-8.07e-07
0.669	-1.417e-06	0.669	-8.051e-07
0.67	-1.47e-06	0.67	-8.087e-07
0.671	-1.484e-06	0.671	-8.073e-07
0.672	-1.431e-06	0.672	-8.075e-07
0.673	-1.452e-06	0.673	-8.108e-07
0.674	-1.499e-06	0.674	-8.103e-07
0.675	-1.469e-06	0.675	-8.116e-07
0.676	-1.446e-06	0.676	-8.131e-07
0.677	-1.494e-06	0.677	-8.119e-07
0.678	-1.506e-06	0.678	-8.133e-07
0.679	-1.462e-06	0.679	-8.124e-07
0.68	-1.48e-06	0.68	-8.146e-07
0.681	-1.526e-06	0.681	-8.182e-07
0.682	-1.496e-06	0.682	-8.165e-07
0.683	-1.469e-06	0.683	-8.174e-07
0.684	-1.514e-06	0.684	-8.186e-07
0.685	-1.521e-06	0.685	-8.185e-07
0.686	-1.479e-06	0.686	-8.2e-07
0.687	-1.505e-06	0.687	-8.196e-07
0.688	-1.549e-06	0.688	-8.19e-07
0.689	-1.523e-06	0.689	-8.209e-07
0.69	-1.498e-06	0.69	-8.192e-07
0.691	-1.548e-06	0.691	-8.211e-07
0.692	-1.565e-06	0.692	-8.224e-07
0.693	-1.516e-06	0.693	-8.237e-07
0.694	-1.537e-06	0.694	-8.242e-07
0.695	-1.588e-06	0.695	-8.249e-07
0.696	-1.554e-06	0.696	-8.26e-07
0.697	-1.529e-06	0.697	-8.282e-07
0.698	-1.581e-06	0.698	-8.271e-07
0.699	-1.593e-06	0.699	-8.298e-07
0.7	-1.547e-06	0.7	-8.32e-07
0.701	-1.566e-06	0.701	-8.314e-07
0.702	-1.616e-06	0.702	-8.326e-07
0.703	-1.585e-06	0.703	-8.329e-07
0.704	-1.555e-06	0.704	-8.311e-07
0.705	-1.613e-06	0.705	-8.34e-07
0.706	-1.622e-06	0.706	-8.34e-07
0.707	-1.571e-06	0.707	-8.35e-07
0.708	-1.597e-06	0.708	-8.376e-07
0.709	-1.641e-06	0.709	-8.357e-07
0.71	-1.607e-06	0.71	-8.386e-07
0.711	-1.587e-06	0.711	-8.387e-07
0.712	-1.64e-06	0.712	-8.389e-07
0.713	-1.65e-06	0.713	-8.419e-07
0.714	-1.604e-06	0.714	-8.409e-07
0.715	-1.627e-06	0.715	-8.425e-07
0.716	-1.675e-06	0.716	-8.439e-07
0.717	-1.643e-06	0.717	-8.449e-07
0.718	-1.618e-06	0.718	-8.457e-07
0.719	-1.671e-06	0.719	-8.466e-07
0.72	-1.676e-06	0.72	-8.458e-07
0.721	-1.637e-06	0.721	-8.48e-07
0.722	-1.658e-06	0.722	-8.475e-07
0.723	-1.702e-06	0.723	-8.499e-07
0.724	-1.676e-06	0.724	-8.52e-07
0.725	-1.652e-06	0.725	-8.512e-07
0.726	-1.702e-06	0.726	-8.536e-07
0.727	-1.713e-06	0.727	-8.531e-07
0.728	-1.667e-06	0.728	-8.545e-07
0.729	-1.689e-06	0.729	-8.551e-07
0.73	-1.736e-06	0.73	-8.552e-07
0.731	-1.703e-06	0.731	-8.579e-07
0.732	-1.683e-06	0.732	-8.585e-07
0.733	-1.733e-06	0.733	-8.58e-07
0.734	-1.741e-06	0.734	-8.598e-07
0.735	-1.695e-06	0.735	-8.588e-07
0.736	-1.718e-06	0.736	-8.592e-07
0.737	-1.765e-06	0.737	-8.624e-07
0.738	-1.733e-06	0.738	-8.626e-07
0.739	-1.709e-06	0.739	-8.638e-07
0.74	-1.765e-06	0.74	-8.659e-07
0.741	-1.768e-06	0.741	-8.652e-07
0.742	-1.722e-06	0.742	-8.671e-07
0.743	-1.748e-06	0.743	-8.659e-07
0.744	-1.794e-06	0.744	-8.663e-07
0.745	-1.762e-06	0.745	-8.702e-07
0.746	-1.74e-06	0.746	-8.708e-07
0.747	-1.793e-06	0.747	-8.728e-07
0.748	-1.799e-06	0.748	-8.749e-07
0.749	-1.752e-06	0.749	-8.746e-07
0.75	-1.778e-06	0.75	-8.748e-07
0.751	-1.822e-06	0.751	-8.766e-07
0.752	-1.786e-06	0.752	-8.771e-07
0.753	-1.77e-06	0.753	-8.791e-07
0.754	-1.822e-06	0.754	-8.787e-07
0.755	-1.821e-06	0.755	-8.799e-07
0.756	-1.78e-06	0.756	-8.821e-07
0.757	-1.804e-06	0.757	-8.821e-07
0.758	-1.846e-06	0.758	-8.842e-07
0.759	-1.816e-06	0.759	-8.845e-07
0.76	-1.793e-06	0.76	-8.849e-07
0.761	-1.849e-06	0.761	-8.875e-07
0.762	-1.852e-06	0.762	-8.871e-07
0.763	-1.805e-06	0.763	-8.905e-07
0.764	-1.828e-06	0.764	-8.918e-07
0.765	-1.869e-06	0.765	-8.905e-07
0.766	-1.835e-06	0.766	-8.928e-07
0.767	-1.821e-06	0.767	-8.959e-07
0.768	-1.868e-06	0.768	-8.952e-07
0.769	-1.875e-06	0.769	-8.978e-07
0.77	-1.83e-06	0.77	-8.984e-07
0.771	-1.854e-06	0.771	-8.995e-07
0.772	-1.899e-06	0.772	-9.006e-07
0.773	-1.862e-06	0.773	-9.011e-07
0.774	-1.841e-06	0.774	-9.036e-07
0.775	-1.897e-06	0.775	-9.042e-07
0.776	-1.897e-06	0.776	-9.069e-07
0.777	-1.851e-06	0.777	-9.083e-07
0.778	-1.879e-06	0.778	-9.082e-07
0.779	-1.919e-06	0.779	-9.095e-07
0.78	-1.886e-06	0.78	-9.115e-07
0.781	-1.862e-06	0.781	-9.09e-07
0.782	-1.918e-06	0.782	-9.099e-07
0.783	-1.919e-06	0.783	-9.09e-07
0.784	-1.872e-06	0.784	-9.044e-07
0.785	-1.902e-06	0.785	-9.04e-07
0.786	-1.942e-06	0.786	-9.039e-07
0.787	-1.904e-06	0.787	-9.067e-07
0.788	-1.887e-06	0.788	-9.103e-07
0.789	-1.939e-06	0.789	-9.1e-07
0.79	-1.936e-06	0.79	-9.099e-07
0.791	-1.891e-06	0.791	-9.115e-07
0.792	-1.915e-06	0.792	-9.133e-07
0.793	-1.959e-06	0.793	-9.158e-07
0.794	-1.921e-06	0.794	-9.211e-07
0.795	-1.905e-06	0.795	-9.258e-07
0.796	-1.962e-06	0.796	-9.326e-07
0.797	-1.959e-06	0.797	-9.334e-07
0.798	-1.915e-06	0.798	-9.367e-07
0.799	-1.943e-06	0.799	-9.382e-07
0.8	-1.981e-06	0.8	-9.381e-07
0.801	-1.945e-06	0.801	-9.399e-07
0.802	-1.927e-06	0.802	-9.406e-07
0.803	-1.979e-06	0.803	-9.434e-07
0.804	-1.979e-06	0.804	-9.442e-07
0.805	-1.932e-06	0.805	-9.449e-07
0.806	-1.959e-06	0.806	-9.482e-07
0.807	-1.999e-06	0.807	-9.488e-07
0.808	-1.96e-06	0.808	-9.505e-07
0.809	-1.945e-06	0.809	-9.524e-07
0.81	-2.003e-06	0.81	-9.532e-07
0.811	-1.995e-06	0.811	-9.561e-07
0.812	-1.952e-06	0.812	-9.586e-07
0.813	-1.979e-06	0.813	-9.588e-07
0.814	-2.019e-06	0.814	-9.613e-07
0.815	-1.981e-06	0.815	-9.618e-07
0.816	-1.964e-06	0.816	-9.641e-07
0.817	-2.021e-06	0.817	-9.683e-07
0.818	-2.014e-06	0.818	-9.689e-07
0.819	-1.98e-06	0.819	-9.781e-07
0.82	-2.009e-06	0.82	-9.791e-07
0.821	-2.042e-06	0.821	-9.763e-07
0.822	-2e-06	0.822	-9.786e-07
0.823	-1.987e-06	0.823	-9.814e-07
0.824	-2.038e-06	0.824	-9.81e-07
0.825	-2.034e-06	0.825	-9.847e-07
0.826	-1.989e-06	0.826	-9.856e-07
0.827	-2.019e-06	0.827	-9.892e-07
0.828	-2.06e-06	0.828	-9.909e-07
0.829	-2.017e-06	0.829	-9.903e-07
0.83	-2.002e-06	0.83	-9.945e-07
0.831	-2.059e-06	0.831	-9.95e-07
0.832	-2.05e-06	0.832	-9.96e-07
0.833	-2.007e-06	0.833	-9.998e-07
0.834	-2.034e-06	0.834	-1.001e-06
0.835	-2.073e-06	0.835	-1.003e-06
0.836	-2.037e-06	0.836	-1.007e-06
0.837	-2.015e-06	0.837	-1.008e-06
0.838	-2.075e-06	0.838	-1.012e-06
0.839	-2.074e-06	0.839	-1.012e-06
0.84	-2.023e-06	0.84	-1.015e-06
0.841	-2.057e-06	0.841	-1.019e-06
0.842	-2.096e-06	0.842	-1.016e-06
0.843	-2.054e-06	0.843	-1.022e-06
0.844	-2.041e-06	0.844	-1.026e-06
0.845	-2.096e-06	0.845	-1.026e-06
0.846	-2.094e-06	0.846	-1.031e-06
0.847	-2.048e-06	0.847	-1.034e-06
0.848	-2.076e-06	0.848	-1.036e-06
0.849	-2.118e-06	0.849	-1.04e-06
0.85	-2.076e-06	0.85	-1.041e-06
0.851	-2.06e-06	0.851	-1.044e-06
0.852	-2.122e-06	0.852	-1.048e-06
0.853	-2.113e-06	0.853	-1.049e-06
0.854	-2.067e-06	0.854	-1.055e-06
0.855	-2.104e-06	0.855	-1.055e-06
0.856	-2.141e-06	0.856	-1.058e-06
0.857	-2.098e-06	0.857	-1.063e-06
0.858	-2.086e-06	0.858	-1.063e-06
0.859	-2.143e-06	0.859	-1.068e-06
0.86	-2.138e-06	0.86	-1.071e-06
0.861	-2.086e-06	0.861	-1.073e-06
0.862	-2.12e-06	0.862	-1.079e-06
0.863	-2.15e-06	0.863	-1.081e-06
0.864	-2.097e-06	0.864	-1.084e-06
0.865	-2.098e-06	0.865	-1.088e-06
0.866	-2.153e-06	0.866	-1.091e-06
0.867	-2.137e-06	0.867	-1.094e-06
0.868	-2.092e-06	0.868	-1.099e-06
0.869	-2.113e-06	0.869	-1.101e-06
0.87	-2.152e-06	0.87	-1.107e-06
0.871	-2.121e-06	0.871	-1.109e-06
0.872	-2.122e-06	0.872	-1.116e-06
0.873	-2.188e-06	0.873	-1.121e-06
0.874	-2.178e-06	0.874	-1.122e-06
0.875	-2.139e-06	0.875	-1.126e-06
0.876	-2.178e-06	0.876	-1.133e-06
0.877	-2.217e-06	0.877	-1.136e-06
0.878	-2.179e-06	0.878	-1.141e-06
0.879	-2.175e-06	0.879	-1.145e-06
0.88	-2.231e-06	0.88	-1.148e-06
0.881	-2.226e-06	0.881	-1.154e-06
0.882	-2.184e-06	0.882	-1.158e-06
0.883	-2.217e-06	0.883	-1.164e-06
0.884	-2.26e-06	0.884	-1.17e-06
0.885	-2.217e-06	0.885	-1.175e-06
0.886	-2.209e-06	0.886	-1.181e-06
0.887	-2.273e-06	0.887	-1.186e-06
0.888	-2.265e-06	0.888	-1.192e-06
0.889	-2.221e-06	0.889	-1.2e-06
0.89	-2.261e-06	0.89	-1.202e-06
0.891	-2.299e-06	0.891	-1.21e-06
0.892	-2.261e-06	0.892	-1.218e-06
0.893	-2.252e-06	0.893	-1.223e-06
0.894	-2.315e-06	0.894	-1.231e-06
0.895	-2.309e-06	0.895	-1.235e-06
0.896	-2.263e-06	0.896	-1.241e-06
0.897	-2.308e-06	0.897	-1.252e-06
0.898	-2.346e-06	0.898	-1.258e-06
0.899	-2.303e-06	0.899	-1.265e-06
0.9	-2.305e-06	0.9	-1.271e-06
0.901	-2.363e-06	0.901	-1.276e-06
0.902	-2.354e-06	0.902	-1.284e-06
0.903	-2.321e-06	0.903	-1.292e-06
0.904	-2.357e-06	0.904	-1.299e-06
0.905	-2.396e-06	0.905	-1.307e-06
0.906	-2.36e-06	0.906	-1.31e-06
0.907	-2.355e-06	0.907	-1.32e-06
0.908	-2.418e-06	0.908	-1.327e-06
0.909	-2.406e-06	0.909	-1.333e-06
0.91	-2.372e-06	0.91	-1.343e-06
0.911	-2.415e-06	0.911	-1.351e-06
0.912	-2.455e-06	0.912	-1.357e-06
0.913	-2.42e-06	0.913	-1.366e-06
0.914	-2.416e-06	0.914	-1.374e-06
0.915	-2.478e-06	0.915	-1.381e-06
0.916	-2.474e-06	0.916	-1.39e-06
0.917	-2.434e-06	0.917	-1.397e-06
0.918	-2.478e-06	0.918	-1.407e-06
0.919	-2.523e-06	0.919	-1.416e-06
0.92	-2.481e-06	0.92	-1.426e-06
0.921	-2.486e-06	0.921	-1.436e-06
0.922	-2.552e-06	0.922	-1.449e-06
0.923	-2.545e-06	0.923	-1.459e-06
0.924	-2.511e-06	0.924	-1.471e-06
0.925	-2.555e-06	0.925	-1.478e-06
0.926	-2.598e-06	0.926	-1.493e-06
0.927	-2.562e-06	0.927	-1.505e-06
0.928	-2.561e-06	0.928	-1.516e-06
0.929	-2.628e-06	0.929	-1.532e-06
0.93	-2.622e-06	0.93	-1.545e-06
0.931	-2.589e-06	0.931	-1.559e-06
0.932	-2.639e-06	0.932	-1.576e-06
0.933	-2.675e-06	0.933	-1.593e-06
0.934	-2.642e-06	0.934	-1.613e-06
0.935	-2.65e-06	0.935	-1.629e-06
0.936	-2.714e-06	0.936	-1.65e-06
0.937	-2.709e-06	0.937	-1.673e-06
0.938	-2.68e-06	0.938	-1.693e-06
0.939	-2.728e-06	0.939	-1.717e-06
0.94	-2.772e-06	0.94	-1.743e-06
0.941	-2.735e-06	0.941	-1.766e-06
0.942	-2.745e-06	0.942	-1.792e-06
0.943	-2.81e-06	0.943	-1.821e-06
0.944	-2.802e-06	0.944	-1.852e-06
0.945	-2.775e-06	0.945	-1.885e-06
0.946	-2.824e-06	0.946	-1.917e-06
0.947	-2.864e-06	0.947	-1.953e-06
0.948	-2.835e-06	0.948	-1.991e-06
0.949	-2.845e-06	0.949	-2.032e-06
0.95	-2.911e-06	0.95	-2.078e-06
0.951	-2.911e-06	0.951	-2.122e-06
0.952	-2.881e-06	0.952	-2.169e-06
0.953	-2.936e-06	0.953	-2.222e-06
0.954	-2.983e-06	0.954	-2.276e-06
0.955	-2.947e-06	0.955	-2.334e-06
0.956	-2.961e-06	0.956	-2.394e-06
0.957	-3.03e-06	0.957	-2.454e-06
0.958	-3.03e-06	0.958	-2.521e-06
0.959	-3.003e-06	0.959	-2.594e-06
0.96	-3.054e-06	0.96	-2.668e-06
0.961	-3.105e-06	0.961	-2.75e-06
0.962	-3.071e-06	0.962	-2.835e-06
0.963	-3.089e-06	0.963	-2.922e-06
0.964	-3.165e-06	0.964	-3.016e-06
0.965	-3.16e-06	0.965	-3.115e-06
0.966	-3.138e-06	0.966	-3.221e-06
0.967	-3.199e-06	0.967	-3.334e-06
0.968	-3.243e-06	0.968	-3.453e-06
0.969	-3.214e-06	0.969	-3.589e-06
0.97	-3.237e-06	0.97	-3.729e-06
0.971	-3.309e-06	0.971	-3.883e-06
0.972	-3.312e-06	0.972	-4.065e-06
0.973	-3.293e-06	0.973	-4.28e-06
0.974	-3.354e-06	0.974	-4.541e-06
0.975	-3.403e-06	0.975	-4.87e-06
0.976	-3.379e-06	0.976	-5.302e-06
0.977	-3.405e-06	0.977	-5.88e-06
0.978	-3.481e-06	0.978	-6.668e-06
0.979	-3.486e-06	0.979	-7.736e-06
0.98	-3.477e-06	0.98	-9.112e-06
0.981	-3.536e-06	0.981	-1.08e-05
0.982	-3.591e-06	0.982	-1.277e-05
0.983	-3.573e-06	0.983	-1.499e-05
0.984	-3.599e-06	0.984	-1.737e-05
0.985	-3.684e-06	0.985	-1.985e-05
0.986	-3.691e-06	0.986	-2.237e-05
0.987	-3.685e-06	0.987	-2.495e-05
0.988	-3.753e-06	0.988	-2.751e-05
0.989	-3.808e-06	0.989	-3.006e-05
0.99	-3.795e-06	0.99	-3.257e-05
0.991	-3.83e-06	0.991	-3.502e-05
0.992	-3.907e-06	0.992	-3.742e-05
0.993	-3.928e-06	0.993	-3.978e-05
0.994	-3.922e-06	0.994	-4.207e-05
0.995	-3.998e-06	0.995	-4.429e-05
0.996	-4.067e-06	0.996	-4.644e-05
0.997	-4.053e-06	0.997	-4.851e-05
0.998	-4.097e-06	0.998	-5.051e-05
0.999	-4.194e-06	0.999	-5.241e-05
1	-4.214e-06	1	-5.426e-05
1.001	-4.223e-06	1.001	-5.604e-05
1.002	-4.31e-06	1.002	-5.774e-05
1.003	-4.379e-06	1.003	-5.938e-05
1.004	-4.377e-06	1.004	-6.094e-05
1.005	-4.432e-06	1.005	-6.245e-05
1.006	-4.538e-06	1.006	-6.389e-05
1.007	-4.567e-06	1.007	-6.526e-05
1.008	-4.583e-06	1.008	-6.658e-05
1.009	-4.685e-06	1.009	-6.784e-05
1.01	-4.765e-06	1.01	-6.906e-05
1.011	-4.768e-06	1.011	-7.022e-05
1.012	-4.838e-06	1.012	-7.133e-05
1.013	-4.95e-06	1.013	-7.238e-05
1.014	-4.991e-06	1.014	-7.34e-05
1.015	-5.021e-06	1.015	-7.438e-05
1.016	-5.128e-06	1.016	-7.532e-05
1.017	-5.22e-06	1.017	-7.622e-05
1.018	-5.241e-06	1.018	-7.705e-05
1.019	-5.32e-06	1.019	-7.787e-05
1.02	-5.447e-06	1.02	-7.865e-05
1.021	-5.498e-06	1.021	-7.939e-05
1.022	-5.544e-06	1.022	-8.011e-05
1.023	-5.669e-06	1.023	-8.078e-05
1.024	-5.768e-06	1.024	-8.141e-05
1.025	-5.805e-06	1.025	-8.203e-05
1.026	-5.901e-06	1.026	-8.259e-05
1.027	-6.039e-06	1.027	-8.315e-05
1.028	-6.108e-06	1.028	-8.368e-05
1.029	-6.165e-06	1.029	-8.417e-05
1.03	-6.304e-06	1.03	-8.464e-05
1.031	-6.424e-06	1.031	-8.507e-05
1.032	-6.477e-06	1.032	-8.551e-05
1.033	-6.591e-06	1.033	-8.593e-05
1.034	-6.75e-06	1.034	-8.632e-05
1.035	-6.832e-06	1.035	-8.669e-05
1.036	-6.908e-06	1.036	-8.703e-05
1.037	-7.065e-06	1.037	-8.735e-05
1.038	-7.207e-06	1.038	-8.768e-05
1.039	-7.278e-06	1.039	-8.799e-05
1.04	-7.41e-06	1.04	-8.827e-05
1.041	-7.592e-06	1.041	-8.851e-05
1.042	-7.697e-06	1.042	-8.875e-05
1.043	-7.796e-06	1.043	-8.901e-05
1.044	-7.982e-06	1.044	-8.924e-05
1.045	-8.134e-06	1.045	-8.945e-05
1.046	-8.224e-06	1.046	-8.965e-05
1.047	-8.386e-06	1.047	-8.98e-05
1.048	-8.584e-06	1.048	-8.999e-05
1.049	-8.706e-06	1.049	-9.017e-05
1.05	-8.82e-06	1.05	-9.032e-05
1.051	-9.028e-06	1.051	-9.048e-05
1.052	-9.214e-06	1.052	-9.062e-05
1.053	-9.329e-06	1.053	-9.075e-05
1.054	-9.515e-06	1.054	-9.089e-05
1.055	-9.735e-06	1.055	-9.104e-05
1.056	-9.876e-06	1.056	-9.118e-05
1.057	-1.002e-05	1.057	-9.131e-05
1.058	-1.025e-05	1.058	-9.142e-05
1.059	-1.046e-05	1.059	-9.156e-05
1.06	-1.06e-05	1.06	-9.17e-05
1.061	-1.081e-05	1.061	-9.184e-05
1.062	-1.105e-05	1.062	-9.198e-05
1.063	-1.123e-05	1.063	-9.21e-05
1.064	-1.139e-05	1.064	-9.224e-05
1.065	-1.165e-05	1.065	-9.24e-05
1.066	-1.187e-05	1.066	-9.257e-05
1.067	-1.203e-05	1.067	-9.275e-05
1.068	-1.227e-05	1.068	-9.292e-05
1.069	-1.253e-05	1.069	-9.31e-05
1.07	-1.272e-05	1.07	-9.329e-05
1.071	-1.291e-05	1.071	-9.349e-05
1.072	-1.319e-05	1.072	-9.369e-05
1.073	-1.343e-05	1.073	-9.391e-05
1.074	-1.36e-05	1.074	-9.412e-05
1.075	-1.386e-05	1.075	-9.436e-05
1.076	-1.414e-05	1.076	-9.46e-05
1.077	-1.434e-05	1.077	-9.486e-05
1.078	-1.455e-05	1.078	-9.513e-05
1.079	-1.484e-05	1.079	-9.539e-05
1.08	-1.509e-05	1.08	-9.565e-05
1.081	-1.528e-05	1.081	-9.591e-05
1.082	-1.555e-05	1.082	-9.618e-05
1.083	-1.584e-05	1.083	-9.648e-05
1.084	-1.604e-05	1.084	-9.677e-05
1.085	-1.625e-05	1.085	-9.707e-05
1.086	-1.655e-05	1.086	-9.737e-05
1.087	-1.679e-05	1.087	-9.766e-05
1.088	-1.697e-05	1.088	-9.795e-05
1.089	-1.723e-05	1.089	-9.823e-05
1.09	-1.751e-05	1.09	-9.853e-05
1.091	-1.77e-05	1.091	-9.884e-05
1.092	-1.79e-05	1.092	-9.914e-05
1.093	-1.817e-05	1.093	-9.944e-05
1.094	-1.84e-05	1.094	-9.973e-05
1.095	-1.857e-05	1.095	-0.0001
1.096	-1.881e-05	1.096	-0.0001003
1.097	-1.906e-05	1.097	-0.0001005
1.098	-1.923e-05	1.098	-0.0001008
1.099	-1.94e-05	1.099	-0.0001011
1.1	-1.964e-05	1.1	-0.0001014
1.101	-1.983e-05	1.101	-0.0001016
1.102	-1.996e-05	1.102	-0.0001019
1.103	-2.017e-05	1.103	-0.0001021
1.104	-2.04e-05	1.104	-0.0001024
1.105	-2.053e-05	1.105	-0.0001026
1.106	-2.066e-05	1.106	-0.0001029
1.107	-2.088e-05	1.107	-0.0001031
1.108	-2.104e-05	1.108	-0.0001033
1.109	-2.114e-05	1.109	-0.0001035
1.11	-2.131e-05	1.11	-0.0001037
1.111	-2.15e-05	1.111	-0.0001039
1.112	-2.158e-05	1.112	-0.0001041
1.113	-2.169e-05	1.113	-0.0001043
1.114	-2.187e-05	1.114	-0.0001044
1.115	-2.199e-05	1.115	-0.0001046
1.116	-2.206e-05	1.116	-0.0001048
1.117	-2.221e-05	1.117	-0.0001049
1.118	-2.236e-05	1.118	-0.0001051
1.119	-2.243e-05	1.119	-0.0001053
1.12	-2.251e-05	1.12	-0.0001054
1.121	-2.267e-05	1.121	-0.0001055
1.122	-2.277e-05	1.122	-0.0001057
1.123	-2.28e-05	1.123	-0.0001058
1.124	-2.294e-05	1.124	-0.0001059
1.125	-2.307e-05	1.125	-0.000106
1.126	-2.312e-05	1.126	-0.0001062
1.127	-2.32e-05	1.127	-0.0001063
1.128	-2.335e-05	1.128	-0.0001064
1.129	-2.344e-05	1.129	-0.0001065
1.13	-2.347e-05	1.13	-0.0001066
1.131	-2.36e-05	1.131	-0.0001067
1.132	-2.374e-05	1.132	-0.0001068
1.133	-2.378e-05	1.133	-0.0001069
1.134	-2.386e-05	1.134	-0.0001069
1.135	-2.403e-05	1.135	-0.000107
1.136	-2.412e-05	1.136	-0.0001071
1.137	-2.416e-05	1.137	-0.0001072
1.138	-2.431e-05	1.138	-0.0001072
1.139	-2.446e-05	1.139	-0.0001073
1.14	-2.453e-05	1.14	-0.0001074
1.141	-2.462e-05	1.141	-0.0001075
1.142	-2.481e-05	1.142	-0.0001076
1.143	-2.493e-05	1.143	-0.0001076
1.144	-2.5e-05	1.144	-0.0001077
1.145	-2.519e-05	1.145	-0.0001077
1.146	-2.537e-05	1.146	-0.0001078
1.147	-2.547e-05	1.147	-0.0001079
1.148	-2.561e-05	1.148	-0.0001079
1.149	-2.584e-05	1.149	-0.000108
1.15	-2.599e-05	1.15	-0.0001081
1.151	-2.611e-05	1.151	-0.0001081
1.152	-2.634e-05	1.152	-0.0001082
1.153	-2.659e-05	1.153	-0.0001082
1.154	-2.673e-05	1.154	-0.0001083
1.155	-2.693e-05	1.155	-0.0001084
1.156	-2.723e-05	1.156	-0.0001084
1.157	-2.743e-05	1.157	-0.0001085
1.158	-2.762e-05	1.158	-0.0001086
1.159	-2.792e-05	1.159	-0.0001086
1.16	-2.822e-05	1.16	-0.0001087
1.161	-2.844e-05	1.161	-0.0001088
1.162	-2.872e-05	1.162	-0.0001088
1.163	-2.909e-05	1.163	-0.0001089
1.164	-2.938e-05	1.164	-0.000109
1.165	-2.964e-05	1.165	-0.000109
1.166	-3.003e-05	1.166	-0.0001091
1.167	-3.041e-05	1.167	-0.0001092
1.168	-3.072e-05	1.168	-0.0001092
1.169	-3.109e-05	1.169	-0.0001093
1.17	-3.155e-05	1.17	-0.0001093
1.171	-3.193e-05	1.171	-0.0001094
1.172	-3.229e-05	1.172	-0.0001095
1.173	-3.276e-05	1.173	-0.0001096
1.174	-3.323e-05	1.174	-0.0001097
1.175	-3.361e-05	1.175	-0.0001097
1.176	-3.406e-05	1.176	-0.0001098
1.177	-3.46e-05	1.177	-0.0001099
1.178	-3.505e-05	1.178	-0.0001099
1.179	-3.547e-05	1.179	-0.00011
1.18	-3.601e-05	1.18	-0.0001101
1.181	-3.655e-05	1.181	-0.0001102
1.182	-3.7e-05	1.182	-0.0001103
1.183	-3.751e-05	1.183	-0.0001103
1.184	-3.811e-05	1.184	-0.0001104
1.185	-3.862e-05	1.185	-0.0001105
1.186	-3.911e-05	1.186	-0.0001106
1.187	-3.971e-05	1.187	-0.0001107
1.188	-4.029e-05	1.188	-0.0001108
1.189	-4.075e-05	1.189	-0.0001108
1.19	-4.13e-05	1.19	-0.0001109
1.191	-4.192e-05	1.191	-0.000111
1.192	-4.243e-05	1.192	-0.0001111
1.193	-4.292e-05	1.193	-0.0001112
1.194	-4.351e-05	1.194	-0.0001113
1.195	-4.407e-05	1.195	-0.0001114
1.196	-4.453e-05	1.196	-0.0001115
1.197	-4.504e-05	1.197	-0.0001116
1.198	-4.562e-05	1.198	-0.0001117
1.199	-4.609e-05	1.199	-0.0001117
1.2	-4.653e-05	1.2	-0.0001118
1.201	-4.708e-05	1.201	-0.0001119
1.202	-4.757e-05	1.202	-0.000112
1.203	-4.795e-05	1.203	-0.0001121
1.204	-4.839e-05	1.204	-0.0001122
1.205	-4.888e-05	1.205	-0.0001123
1.206	-4.926e-05	1.206	-0.0001124
1.207	-4.96e-05	1.207	-0.0001125
1.208	-5.004e-05	1.208	-0.0001126
1.209	-5.043e-05	1.209	-0.0001127
1.21	-5.07e-05	1.21	-0.0001128
1.211	-5.103e-05	1.211	-0.0001129
1.212	-5.141e-05	1.212	-0.000113
1.213	-5.167e-05	1.213	-0.0001131
1.214	-5.191e-05	1.214	-0.0001132
1.215	-5.224e-05	1.215	-0.0001133
1.216	-5.252e-05	1.216	-0.0001134
1.217	-5.269e-05	1.217	-0.0001135
1.218	-5.292e-05	1.218	-0.0001136
1.219	-5.321e-05	1.219	-0.0001137
1.22	-5.337e-05	1.22	-0.0001138
1.221	-5.35e-05	1.221	-0.0001139
1.222	-5.374e-05	1.222	-0.000114
1.223	-5.393e-05	1.223	-0.0001141
1.224	-5.4e-05	1.224	-0.0001143
1.225	-5.415e-05	1.225	-0.0001144
1.226	-5.436e-05	1.226	-0.0001145
1.227	-5.443e-05	1.227	-0.0001146
1.228	-5.45e-05	1.228	-0.0001147
1.229	-5.47e-05	1.229	-0.0001149
1.23	-5.482e-05	1.23	-0.000115
1.231	-5.483e-05	1.231	-0.0001152
1.232	-5.492e-05	1.232	-0.0001153
1.233	-5.507e-05	1.233	-0.0001154
1.234	-5.508e-05	1.234	-0.0001155
1.235	-5.509e-05	1.235	-0.0001156
1.236	-5.521e-05	1.236	-0.0001157
1.237	-5.527e-05	1.237	-0.0001159
1.238	-5.523e-05	1.238	-0.000116
1.239	-5.528e-05	1.239	-0.0001161
1.24	-5.538e-05	1.24	-0.0001163
1.241	-5.535e-05	1.241	-0.0001164
1.242	-5.532e-05	1.242	-0.0001165
1.243	-5.541e-05	1.243	-0.0001167
1.244	-5.545e-05	1.244	-0.0001168
1.245	-5.538e-05	1.245	-0.0001169
1.246	-5.539e-05	1.246	-0.0001171
1.247	-5.546e-05	1.247	-0.0001172
1.248	-5.541e-05	1.248	-0.0001174
1.249	-5.535e-05	1.249	-0.0001175
1.25	-5.541e-05	1.25	-0.0001177
1.251	-5.542e-05	1.251	-0.0001178
1.252	-5.533e-05	1.252	-0.000118
1.253	-5.531e-05	1.253	-0.0001181
1.254	-5.536e-05	1.254	-0.0001183
1.255	-5.529e-05	1.255	-0.0001184
1.256	-5.52e-05	1.256	-0.0001186
1.257	-5.525e-05	1.257	-0.0001188
1.258	-5.525e-05	1.258	-0.0001189
1.259	-5.513e-05	1.259	-0.0001191
1.26	-5.51e-05	1.26	-0.0001193
1.261	-5.512e-05	1.261	-0.0001194
1.262	-5.503e-05	1.262	-0.0001196
1.263	-5.493e-05	1.263	-0.0001197
1.264	-5.496e-05	1.264	-0.0001199
1.265	-5.494e-05	1.265	-0.0001201
1.266	-5.48e-05	1.266	-0.0001203
1.267	-5.476e-05	1.267	-0.0001204
1.268	-5.478e-05	1.268	-0.0001206
1.269	-5.467e-05	1.269	-0.0001208
1.27	-5.456e-05	1.27	-0.000121
1.271	-5.458e-05	1.271	-0.0001212
1.272	-5.454e-05	1.272	-0.0001213
1.273	-5.44e-05	1.273	-0.0001215
1.274	-5.435e-05	1.274	-0.0001217
1.275	-5.435e-05	1.275	-0.0001219
1.276	-5.423e-05	1.276	-0.0001221
1.277	-5.411e-05	1.277	-0.0001223
1.278	-5.412e-05	1.278	-0.0001225
1.279	-5.407e-05	1.279	-0.0001227
1.28	-5.392e-05	1.28	-0.0001229
1.281	-5.387e-05	1.281	-0.0001231
1.282	-5.388e-05	1.282	-0.0001233
1.283	-5.375e-05	1.283	-0.0001235
1.284	-5.364e-05	1.284	-0.0001237
1.285	-5.363e-05	1.285	-0.0001239
1.286	-5.358e-05	1.286	-0.0001241
1.287	-5.343e-05	1.287	-0.0001243
1.288	-5.337e-05	1.288	-0.0001245
1.289	-5.338e-05	1.289	-0.0001247
1.29	-5.326e-05	1.29	-0.0001249
1.291	-5.313e-05	1.291	-0.0001251
1.292	-5.313e-05	1.292	-0.0001253
1.293	-5.306e-05	1.293	-0.0001255
1.294	-5.291e-05	1.294	-0.0001257
1.295	-5.287e-05	1.295	-0.000126
1.296	-5.288e-05	1.296	-0.0001262
1.297	-5.277e-05	1.297	-0.0001264
1.298	-5.266e-05	1.298	-0.0001266
1.299	-5.266e-05	1.299	-0.0001268
1.3	-5.26e-05	1.3	-0.000127
1.301	-5.244e-05	1.301	-0.0001272
1.302	-5.239e-05	1.302	-0.0001274
1.303	-5.24e-05	1.303	-0.0001277
1.304	-5.229e-05	1.304	-0.0001279
1.305	-5.219e-05	1.305	-0.0001281
1.306	-5.219e-05	1.306	-0.0001283
1.307	-5.214e-05	1.307	-0.0001285
1.308	-5.199e-05	1.308	-0.0001287
1.309	-5.194e-05	1.309	-0.0001289
1.31	-5.196e-05	1.31	-0.0001291
1.311	-5.186e-05	1.311	-0.0001293
1.312	-5.176e-05	1.312	-0.0001295
1.313	-5.178e-05	1.313	-0.0001297
1.314	-5.173e-05	1.314	-0.0001299
1.315	-5.159e-05	1.315	-0.0001301
1.316	-5.156e-05	1.316	-0.0001302
1.317	-5.157e-05	1.317	-0.0001304
1.318	-5.147e-05	1.318	-0.0001306
1.319	-5.139e-05	1.319	-0.0001307
1.32	-5.141e-05	1.32	-0.0001309
1.321	-5.138e-05	1.321	-0.0001311
1.322	-5.124e-05	1.322	-0.0001312
1.323	-5.121e-05	1.323	-0.0001314
1.324	-5.123e-05	1.324	-0.0001315
1.325	-5.112e-05	1.325	-0.0001317
1.326	-5.105e-05	1.326	-0.0001318
1.327	-5.108e-05	1.327	-0.0001319
1.328	-5.105e-05	1.328	-0.0001321
1.329	-5.094e-05	1.329	-0.0001322
1.33	-5.091e-05	1.33	-0.0001323
1.331	-5.094e-05	1.331	-0.0001324
1.332	-5.085e-05	1.332	-0.0001325
1.333	-5.076e-05	1.333	-0.0001326
1.334	-5.08e-05	1.334	-0.0001327
1.335	-5.079e-05	1.335	-0.0001327
1.336	-5.067e-05	1.336	-0.0001328
1.337	-5.065e-05	1.337	-0.0001329
1.338	-5.068e-05	1.338	-0.0001329
1.339	-5.058e-05	1.339	-0.000133
1.34	-5.05e-05	1.34	-0.000133
1.341	-5.054e-05	1.341	-0.000133
1.342	-5.053e-05	1.342	-0.000133
1.343	-5.042e-05	1.343	-0.000133
1.344	-5.041e-05	1.344	-0.000133
1.345	-5.045e-05	1.345	-0.000133
1.346	-5.035e-05	1.346	-0.000133
1.347	-5.028e-05	1.347	-0.0001329
1.348	-5.032e-05	1.348	-0.0001329
1.349	-5.03e-05	1.349	-0.0001328
1.35	-5.02e-05	1.35	-0.0001328
1.351	-5.021e-05	1.351	-0.0001327
1.352	-5.024e-05	1.352	-0.0001326
1.353	-5.016e-05	1.353	-0.0001325
1.354	-5.009e-05	1.354	-0.0001324
1.355	-5.013e-05	1.355	-0.0001323
1.356	-5.012e-05	1.356	-0.0001322
1.357	-5.001e-05	1.357	-0.000132
1.358	-5.003e-05	1.358	-0.0001319
1.359	-5.007e-05	1.359	-0.0001317
1.36	-4.998e-05	1.36	-0.0001316
1.361	-4.993e-05	1.361	-0.0001314
1.362	-4.997e-05	1.362	-0.0001312
1.363	-4.996e-05	1.363	-0.000131
1.364	-4.987e-05	1.364	-0.0001308
1.365	-4.988e-05	1.365	-0.0001306
1.366	-4.992e-05	1.366	-0.0001304
1.367	-4.985e-05	1.367	-0.0001302
1.368	-4.979e-05	1.368	-0.0001299
1.369	-4.984e-05	1.369	-0.0001297
1.37	-4.983e-05	1.37	-0.0001294
1.371	-4.974e-05	1.371	-0.0001292
1.372	-4.976e-05	1.372	-0.0001289
1.373	-4.981e-05	1.373	-0.0001287
1.374	-4.974e-05	1.374	-0.0001284
1.375	-4.968e-05	1.375	-0.0001281
1.376	-4.973e-05	1.376	-0.0001278
1.377	-4.972e-05	1.377	-0.0001275
1.378	-4.962e-05	1.378	-0.0001272
1.379	-4.964e-05	1.379	-0.0001269
1.38	-4.97e-05	1.38	-0.0001266
1.381	-4.962e-05	1.381	-0.0001263
1.382	-4.958e-05	1.382	-0.000126
1.383	-4.965e-05	1.383	-0.0001256
1.384	-4.963e-05	1.384	-0.0001253
1.385	-4.955e-05	1.385	-0.000125
1.386	-4.957e-05	1.386	-0.0001246
1.387	-4.961e-05	1.387	-0.0001243
1.388	-4.955e-05	1.388	-0.0001239
1.389	-4.95e-05	1.389	-0.0001236
1.39	-4.957e-05	1.39	-0.0001232
1.391	-4.956e-05	1.391	-0.0001229
1.392	-4.947e-05	1.392	-0.0001225
1.393	-4.95e-05	1.393	-0.0001222
1.394	-4.954e-05	1.394	-0.0001218
1.395	-4.947e-05	1.395	-0.0001215
1.396	-4.944e-05	1.396	-0.0001211
1.397	-4.95e-05	1.397	-0.0001207
1.398	-4.949e-05	1.398	-0.0001203
1.399	-4.942e-05	1.399	-0.00012
1.4	-4.944e-05	1.4	-0.0001196
1.401	-4.95e-05	1.401	-0.0001193
1.402	-4.944e-05	1.402	-0.0001189
1.403	-4.94e-05	1.403	-0.0001185
1.404	-4.947e-05	1.404	-0.0001182
1.405	-4.946e-05	1.405	-0.0001178
1.406	-4.938e-05	1.406	-0.0001174
1.407	-4.94e-05	1.407	-0.000117
1.408	-4.944e-05	1.408	-0.0001167
1.409	-4.938e-05	1.409	-0.0001163
1.41	-4.935e-05	1.41	-0.000116
1.411	-4.941e-05	1.411	-0.0001156
1.412	-4.941e-05	1.412	-0.0001152
1.413	-4.933e-05	1.413	-0.0001149
1.414	-4.938e-05	1.414	-0.0001145
1.415	-4.943e-05	1.415	-0.0001142
1.416	-4.937e-05	1.416	-0.0001138
1.417	-4.934e-05	1.417	-0.0001135
1.418	-4.94e-05	1.418	-0.0001131
1.419	-4.939e-05	1.419	-0.0001128
1.42	-4.932e-05	1.42	-0.0001124
1.421	-4.935e-05	1.421	-0.0001121
1.422	-4.94e-05	1.422	-0.0001117
1.423	-4.934e-05	1.423	-0.0001114
1.424	-4.931e-05	1.424	-0.0001111
1.425	-4.938e-05	1.425	-0.0001107
1.426	-4.937e-05	1.426	-0.0001104
1.427	-4.93e-05	1.427	-0.0001101
1.428	-4.935e-05	1.428	-0.0001097
1.429	-4.94e-05	1.429	-0.0001094
1.43	-4.935e-05	1.43	-0.0001091
1.431	-4.933e-05	1.431	-0.0001087
1.432	-4.939e-05	1.432	-0.0001084
1.433	-4.938e-05	1.433	-0.0001081
1.434	-4.931e-05	1.434	-0.0001078
1.435	-4.935e-05	1.435	-0.0001075
1.436	-4.94e-05	1.436	-0.0001072
1.437	-4.934e-05	1.437	-0.0001069
1.438	-4.932e-05	1.438	-0.0001066
1.439	-4.94e-05	1.439	-0.0001062
1.44	-4.938e-05	1.44	-0.000106
1.441	-4.933e-05	1.441	-0.0001056
1.442	-4.937e-05	1.442	-0.0001053
1.443	-4.943e-05	1.443	-0.0001051
1.444	-4.938e-05	1.444	-0.0001048
1.445	-4.935e-05	1.445	-0.0001045
1.446	-4.943e-05	1.446	-0.0001042
1.447	-4.943e-05	1.447	-0.0001039
1.448	-4.936e-05	1.448	-0.0001036
1.449	-4.941e-05	1.449	-0.0001034
1.45	-4.946e-05	1.45	-0.0001031
1.451	-4.94e-05	1.451	-0.0001028
1.452	-4.939e-05	1.452	-0.0001025
1.453	-4.946e-05	1.453	-0.0001023
1.454	-4.946e-05	1.454	-0.000102
1.455	-4.94e-05	1.455	-0.0001017
1.456	-4.944e-05	1.456	-0.0001015
1.457	-4.949e-05	1.457	-0.0001012
1.458	-4.943e-05	1.458	-0.000101
1.459	-4.942e-05	1.459	-0.0001007
1.46	-4.95e-05	1.46	-0.0001005
1.461	-4.95e-05	1.461	-0.0001002
1.462	-4.945e-05	1.462	-9.998e-05
1.463	-4.951e-05	1.463	-9.973e-05
1.464	-4.956e-05	1.464	-9.95e-05
1.465	-4.951e-05	1.465	-9.927e-05
1.466	-4.949e-05	1.466	-9.903e-05
1.467	-4.956e-05	1.467	-9.879e-05
1.468	-4.956e-05	1.468	-9.856e-05
1.469	-4.95e-05	1.469	-9.833e-05
1.47	-4.956e-05	1.47	-9.812e-05
1.471	-4.962e-05	1.471	-9.791e-05
1.472	-4.957e-05	1.472	-9.768e-05
1.473	-4.956e-05	1.473	-9.745e-05
1.474	-4.964e-05	1.474	-9.724e-05
1.475	-4.964e-05	1.475	-9.703e-05
1.476	-4.959e-05	1.476	-9.682e-05
1.477	-4.964e-05	1.477	-9.661e-05
1.478	-4.971e-05	1.478	-9.64e-05
1.479	-4.966e-05	1.479	-9.618e-05
1.48	-4.965e-05	1.48	-9.599e-05
1.481	-4.973e-05	1.481	-9.579e-05
1.482	-4.972e-05	1.482	-9.559e-05
1.483	-4.968e-05	1.483	-9.539e-05
1.484	-4.974e-05	1.484	-9.519e-05
1.485	-4.98e-05	1.485	-9.499e-05
1.486	-4.975e-05	1.486	-9.48e-05
1.487	-4.975e-05	1.487	-9.462e-05
1.488	-4.983e-05	1.488	-9.443e-05
1.489	-4.983e-05	1.489	-9.423e-05
1.49	-4.978e-05	1.49	-9.404e-05
1.491	-4.985e-05	1.491	-9.386e-05
1.492	-4.992e-05	1.492	-9.368e-05
1.493	-4.987e-05	1.493	-9.35e-05
1.494	-4.988e-05	1.494	-9.332e-05
1.495	-4.996e-05	1.495	-9.314e-05
1.496	-4.995e-05	1.496	-9.296e-05
1.497	-4.992e-05	1.497	-9.28e-05
1.498	-4.998e-05	1.498	-9.262e-05
1.499	-5.005e-05	1.499	-9.246e-05
1.5	-5.001e-05	1.5	-9.228e-05
1.501	-5.002e-05	1.501	-9.212e-05
1.502	-5.011e-05	1.502	-9.196e-05
1.503	-5.011e-05	1.503	-9.18e-05
1.504	-5.007e-05	1.504	-9.163e-05
1.505	-5.014e-05	1.505	-9.147e-05
1.506	-5.02e-05	1.506	-9.132e-05
1.507	-5.016e-05	1.507	-9.116e-05
1.508	-5.018e-05	1.508	-9.101e-05
1.509	-5.026e-05	1.509	-9.085e-05
1.51	-5.027e-05	1.51	-9.07e-05
1.511	-5.024e-05	1.511	-9.055e-05
1.512	-5.031e-05	1.512	-9.04e-05
1.513	-5.038e-05	1.513	-9.026e-05
1.514	-5.034e-05	1.514	-9.011e-05
1.515	-5.036e-05	1.515	-8.997e-05
1.516	-5.045e-05	1.516	-8.983e-05
1.517	-5.045e-05	1.517	-8.969e-05
1.518	-5.043e-05	1.518	-8.954e-05
1.519	-5.051e-05	1.519	-8.94e-05
1.52	-5.058e-05	1.52	-8.927e-05
1.521	-5.055e-05	1.521	-8.914e-05
1.522	-5.058e-05	1.522	-8.9e-05
1.523	-5.067e-05	1.523	-8.886e-05
1.524	-5.068e-05	1.524	-8.873e-05
1.525	-5.065e-05	1.525	-8.859e-05
1.526	-5.073e-05	1.526	-8.847e-05
1.527	-5.08e-05	1.527	-8.835e-05
1.528	-5.076e-05	1.528	-8.823e-05
1.529	-5.08e-05	1.529	-8.811e-05
1.53	-5.09e-05	1.53	-8.797e-05
1.531	-5.091e-05	1.531	-8.785e-05
1.532	-5.09e-05	1.532	-8.773e-05
1.533	-5.098e-05	1.533	-8.761e-05
1.534	-5.104e-05	1.534	-8.75e-05
1.535	-5.102e-05	1.535	-8.738e-05
1.536	-5.105e-05	1.536	-8.726e-05
1.537	-5.115e-05	1.537	-8.714e-05
1.538	-5.116e-05	1.538	-8.703e-05
1.539	-5.115e-05	1.539	-8.693e-05
1.54	-5.125e-05	1.54	-8.681e-05
1.541	-5.131e-05	1.541	-8.669e-05
1.542	-5.13e-05	1.542	-8.658e-05
1.543	-5.134e-05	1.543	-8.647e-05
1.544	-5.144e-05	1.544	-8.637e-05
1.545	-5.146e-05	1.545	-8.626e-05
1.546	-5.145e-05	1.546	-8.615e-05
1.547	-5.155e-05	1.547	-8.604e-05
1.548	-5.163e-05	1.548	-8.593e-05
1.549	-5.161e-05	1.549	-8.583e-05
1.55	-5.167e-05	1.55	-8.574e-05
1.551	-5.178e-05	1.551	-8.564e-05
1.552	-5.179e-05	1.552	-8.554e-05
1.553	-5.179e-05	1.553	-8.543e-05
1.554	-5.189e-05	1.554	-8.533e-05
1.555	-5.197e-05	1.555	-8.524e-05
1.556	-5.196e-05	1.556	-8.515e-05
1.557	-5.201e-05	1.557	-8.506e-05
1.558	-5.213e-05	1.558	-8.496e-05
1.559	-5.215e-05	1.559	-8.486e-05
1.56	-5.215e-05	1.56	-8.477e-05
1.561	-5.227e-05	1.561	-8.469e-05
1.562	-5.234e-05	1.562	-8.46e-05
1.563	-5.233e-05	1.563	-8.451e-05
1.564	-5.239e-05	1.564	-8.442e-05
1.565	-5.251e-05	1.565	-8.433e-05
1.566	-5.253e-05	1.566	-8.426e-05
1.567	-5.255e-05	1.567	-8.418e-05
1.568	-5.267e-05	1.568	-8.409e-05
1.569	-5.275e-05	1.569	-8.4e-05
1.57	-5.274e-05	1.57	-8.392e-05
1.571	-5.281e-05	1.571	-8.383e-05
1.572	-5.294e-05	1.572	-8.376e-05
1.573	-5.297e-05	1.573	-8.369e-05
1.574	-5.299e-05	1.574	-8.361e-05
1.575	-5.31e-05	1.575	-8.352e-05
1.576	-5.318e-05	1.576	-8.345e-05
1.577	-5.318e-05	1.577	-8.337e-05
1.578	-5.325e-05	1.578	-8.33e-05
1.579	-5.338e-05	1.579	-8.323e-05
1.58	-5.342e-05	1.58	-8.315e-05
1.581	-5.344e-05	1.581	-8.307e-05
1.582	-5.357e-05	1.582	-8.3e-05
1.583	-5.366e-05	1.583	-8.294e-05
1.584	-5.366e-05	1.584	-8.287e-05
1.585	-5.375e-05	1.585	-8.28e-05
1.586	-5.388e-05	1.586	-8.273e-05
1.587	-5.391e-05	1.587	-8.266e-05
1.588	-5.395e-05	1.588	-8.259e-05
1.589	-5.409e-05	1.589	-8.253e-05
1.59	-5.418e-05	1.59	-8.247e-05
1.591	-5.418e-05	1.591	-8.241e-05
1.592	-5.427e-05	1.592	-8.236e-05
1.593	-5.441e-05	1.593	-8.23e-05
1.594	-5.444e-05	1.594	-8.223e-05
1.595	-5.448e-05	1.595	-8.218e-05
1.596	-5.463e-05	1.596	-8.212e-05
1.597	-5.473e-05	1.597	-8.205e-05
1.598	-5.474e-05	1.598	-8.199e-05
1.599	-5.484e-05	1.599	-8.194e-05
1.6	-5.445e-05	1.6	-8.168e-05
1.599	-5.315e-05	1.599	-8.065e-05
1.598	-5.237e-05	1.598	-7.986e-05
1.597	-5.185e-05	1.597	-7.926e-05
1.596	-5.135e-05	1.596	-7.875e-05
1.595	-5.082e-05	1.595	-7.828e-05
1.594	-5.038e-05	1.594	-7.785e-05
1.593	-5e-05	1.593	-7.746e-05
1.592	-4.953e-05	1.592	-7.709e-05
1.591	-4.909e-05	1.591	-7.674e-05
1.59	-4.878e-05	1.59	-7.642e-05
1.589	-4.842e-05	1.589	-7.61e-05
1.588	-4.801e-05	1.588	-7.579e-05
1.587	-4.769e-05	1.587	-7.55e-05
1.586	-4.74e-05	1.586	-7.521e-05
1.585	-4.703e-05	1.585	-7.495e-05
1.584	-4.667e-05	1.584	-7.468e-05
1.583	-4.642e-05	1.583	-7.443e-05
1.582	-4.613e-05	1.582	-7.418e-05
1.581	-4.578e-05	1.581	-7.394e-05
1.58	-4.551e-05	1.58	-7.371e-05
1.579	-4.529e-05	1.579	-7.348e-05
1.578	-4.499e-05	1.578	-7.325e-05
1.577	-4.469e-05	1.577	-7.303e-05
1.576	-4.45e-05	1.576	-7.282e-05
1.575	-4.426e-05	1.575	-7.262e-05
1.574	-4.396e-05	1.574	-7.242e-05
1.573	-4.374e-05	1.573	-7.222e-05
1.572	-4.356e-05	1.572	-7.202e-05
1.571	-4.329e-05	1.571	-7.183e-05
1.57	-4.303e-05	1.57	-7.164e-05
1.569	-4.288e-05	1.569	-7.146e-05
1.568	-4.267e-05	1.568	-7.128e-05
1.567	-4.239e-05	1.567	-7.11e-05
1.566	-4.222e-05	1.566	-7.092e-05
1.565	-4.208e-05	1.565	-7.075e-05
1.564	-4.183e-05	1.564	-7.058e-05
1.563	-4.161e-05	1.563	-7.041e-05
1.562	-4.148e-05	1.562	-7.024e-05
1.561	-4.131e-05	1.561	-7.008e-05
1.56	-4.106e-05	1.56	-6.992e-05
1.559	-4.09e-05	1.559	-6.977e-05
1.558	-4.078e-05	1.558	-6.962e-05
1.557	-4.056e-05	1.557	-6.946e-05
1.556	-4.036e-05	1.556	-6.931e-05
1.555	-4.026e-05	1.555	-6.915e-05
1.554	-4.01e-05	1.554	-6.901e-05
1.553	-3.988e-05	1.553	-6.887e-05
1.552	-3.975e-05	1.552	-6.872e-05
1.551	-3.964e-05	1.551	-6.859e-05
1.55	-3.944e-05	1.55	-6.845e-05
1.549	-3.926e-05	1.549	-6.831e-05
1.548	-3.917e-05	1.548	-6.818e-05
1.547	-3.903e-05	1.547	-6.804e-05
1.546	-3.882e-05	1.546	-6.791e-05
1.545	-3.87e-05	1.545	-6.778e-05
1.544	-3.861e-05	1.544	-6.765e-05
1.543	-3.843e-05	1.543	-6.752e-05
1.542	-3.827e-05	1.542	-6.739e-05
1.541	-3.82e-05	1.541	-6.727e-05
1.54	-3.807e-05	1.54	-6.714e-05
1.539	-3.788e-05	1.539	-6.701e-05
1.538	-3.778e-05	1.538	-6.689e-05
1.537	-3.77e-05	1.537	-6.678e-05
1.536	-3.753e-05	1.536	-6.667e-05
1.535	-3.737e-05	1.535	-6.656e-05
1.534	-3.732e-05	1.534	-6.644e-05
1.533	-3.72e-05	1.533	-6.632e-05
1.532	-3.702e-05	1.532	-6.621e-05
1.531	-3.693e-05	1.531	-6.609e-05
1.53	-3.687e-05	1.53	-6.598e-05
1.529	-3.671e-05	1.529	-6.587e-05
1.528	-3.657e-05	1.528	-6.576e-05
1.527	-3.652e-05	1.527	-6.565e-05
1.526	-3.642e-05	1.526	-6.554e-05
1.525	-3.624e-05	1.525	-6.543e-05
1.524	-3.617e-05	1.524	-6.533e-05
1.523	-3.612e-05	1.523	-6.522e-05
1.522	-3.596e-05	1.522	-6.511e-05
1.521	-3.583e-05	1.521	-6.501e-05
1.52	-3.579e-05	1.52	-6.491e-05
1.519	-3.568e-05	1.519	-6.481e-05
1.518	-3.553e-05	1.518	-6.471e-05
1.517	-3.546e-05	1.517	-6.461e-05
1.516	-3.541e-05	1.516	-6.451e-05
1.515	-3.528e-05	1.515	-6.441e-05
1.514	-3.516e-05	1.514	-6.431e-05
1.513	-3.514e-05	1.513	-6.421e-05
1.512	-3.504e-05	1.512	-6.411e-05
1.511	-3.488e-05	1.511	-6.401e-05
1.51	-3.483e-05	1.51	-6.392e-05
1.509	-3.479e-05	1.509	-6.382e-05
1.508	-3.464e-05	1.508	-6.373e-05
1.507	-3.453e-05	1.507	-6.364e-05
1.506	-3.45e-05	1.506	-6.354e-05
1.505	-3.44e-05	1.505	-6.345e-05
1.504	-3.426e-05	1.504	-6.336e-05
1.503	-3.42e-05	1.503	-6.327e-05
1.502	-3.417e-05	1.502	-6.317e-05
1.501	-3.404e-05	1.501	-6.308e-05
1.5	-3.393e-05	1.5	-6.3e-05
1.499	-3.391e-05	1.499	-6.291e-05
1.498	-3.382e-05	1.498	-6.282e-05
1.497	-3.367e-05	1.497	-6.273e-05
1.496	-3.363e-05	1.496	-6.264e-05
1.495	-3.36e-05	1.495	-6.255e-05
1.494	-3.348e-05	1.494	-6.246e-05
1.493	-3.338e-05	1.493	-6.237e-05
1.492	-3.336e-05	1.492	-6.229e-05
1.491	-3.328e-05	1.491	-6.22e-05
1.49	-3.313e-05	1.49	-6.212e-05
1.489	-3.309e-05	1.489	-6.203e-05
1.488	-3.306e-05	1.488	-6.195e-05
1.487	-3.293e-05	1.487	-6.186e-05
1.486	-3.284e-05	1.486	-6.178e-05
1.485	-3.283e-05	1.485	-6.169e-05
1.484	-3.274e-05	1.484	-6.161e-05
1.483	-3.26e-05	1.483	-6.153e-05
1.482	-3.256e-05	1.482	-6.145e-05
1.481	-3.254e-05	1.481	-6.137e-05
1.48	-3.242e-05	1.48	-6.129e-05
1.479	-3.233e-05	1.479	-6.121e-05
1.478	-3.233e-05	1.478	-6.113e-05
1.477	-3.224e-05	1.477	-6.105e-05
1.476	-3.21e-05	1.476	-6.097e-05
1.475	-3.206e-05	1.475	-6.089e-05
1.474	-3.203e-05	1.474	-6.081e-05
1.473	-3.191e-05	1.473	-6.074e-05
1.472	-3.183e-05	1.472	-6.066e-05
1.471	-3.183e-05	1.471	-6.059e-05
1.47	-3.175e-05	1.47	-6.051e-05
1.469	-3.162e-05	1.469	-6.043e-05
1.468	-3.159e-05	1.468	-6.035e-05
1.467	-3.157e-05	1.467	-6.028e-05
1.466	-3.144e-05	1.466	-6.02e-05
1.465	-3.136e-05	1.465	-6.013e-05
1.464	-3.136e-05	1.464	-6.005e-05
1.463	-3.127e-05	1.463	-5.997e-05
1.462	-3.114e-05	1.462	-5.99e-05
1.461	-3.111e-05	1.461	-5.983e-05
1.46	-3.108e-05	1.46	-5.976e-05
1.459	-3.097e-05	1.459	-5.968e-05
1.458	-3.088e-05	1.458	-5.96e-05
1.457	-3.088e-05	1.457	-5.953e-05
1.456	-3.08e-05	1.456	-5.946e-05
1.455	-3.067e-05	1.455	-5.938e-05
1.454	-3.065e-05	1.454	-5.931e-05
1.453	-3.063e-05	1.453	-5.924e-05
1.452	-3.051e-05	1.452	-5.917e-05
1.451	-3.043e-05	1.451	-5.91e-05
1.45	-3.044e-05	1.45	-5.902e-05
1.449	-3.035e-05	1.449	-5.895e-05
1.448	-3.023e-05	1.448	-5.888e-05
1.447	-3.02e-05	1.447	-5.881e-05
1.446	-3.018e-05	1.446	-5.874e-05
1.445	-3.005e-05	1.445	-5.867e-05
1.444	-2.998e-05	1.444	-5.86e-05
1.443	-2.999e-05	1.443	-5.853e-05
1.442	-2.99e-05	1.442	-5.846e-05
1.441	-2.978e-05	1.441	-5.839e-05
1.44	-2.976e-05	1.44	-5.832e-05
1.439	-2.973e-05	1.439	-5.825e-05
1.438	-2.961e-05	1.438	-5.818e-05
1.437	-2.953e-05	1.437	-5.81e-05
1.436	-2.953e-05	1.436	-5.804e-05
1.435	-2.945e-05	1.435	-5.797e-05
1.434	-2.933e-05	1.434	-5.789e-05
1.433	-2.931e-05	1.433	-5.782e-05
1.432	-2.929e-05	1.432	-5.776e-05
1.431	-2.916e-05	1.431	-5.769e-05
1.43	-2.91e-05	1.43	-5.762e-05
1.429	-2.91e-05	1.429	-5.755e-05
1.428	-2.902e-05	1.428	-5.748e-05
1.427	-2.891e-05	1.427	-5.741e-05
1.426	-2.889e-05	1.426	-5.734e-05
1.425	-2.885e-05	1.425	-5.727e-05
1.424	-2.873e-05	1.424	-5.72e-05
1.423	-2.865e-05	1.423	-5.713e-05
1.422	-2.866e-05	1.422	-5.707e-05
1.421	-2.858e-05	1.421	-5.7e-05
1.42	-2.846e-05	1.42	-5.694e-05
1.419	-2.845e-05	1.419	-5.687e-05
1.418	-2.842e-05	1.418	-5.68e-05
1.417	-2.829e-05	1.417	-5.674e-05
1.416	-2.822e-05	1.416	-5.667e-05
1.415	-2.821e-05	1.415	-5.66e-05
1.414	-2.812e-05	1.414	-5.653e-05
1.413	-2.801e-05	1.413	-5.646e-05
1.412	-2.8e-05	1.412	-5.639e-05
1.411	-2.797e-05	1.411	-5.632e-05
1.41	-2.784e-05	1.41	-5.626e-05
1.409	-2.777e-05	1.409	-5.618e-05
1.408	-2.778e-05	1.408	-5.612e-05
1.407	-2.767e-05	1.407	-5.605e-05
1.406	-2.756e-05	1.406	-5.599e-05
1.405	-2.755e-05	1.405	-5.592e-05
1.404	-2.752e-05	1.404	-5.585e-05
1.403	-2.74e-05	1.403	-5.578e-05
1.402	-2.734e-05	1.402	-5.571e-05
1.401	-2.734e-05	1.401	-5.565e-05
1.4	-2.724e-05	1.4	-5.557e-05
1.399	-2.713e-05	1.399	-5.551e-05
1.398	-2.712e-05	1.398	-5.544e-05
1.397	-2.708e-05	1.397	-5.537e-05
1.396	-2.695e-05	1.396	-5.53e-05
1.395	-2.69e-05	1.395	-5.524e-05
1.394	-2.689e-05	1.394	-5.517e-05
1.393	-2.679e-05	1.393	-5.51e-05
1.392	-2.668e-05	1.392	-5.503e-05
1.391	-2.666e-05	1.391	-5.496e-05
1.39	-2.662e-05	1.39	-5.489e-05
1.389	-2.649e-05	1.389	-5.481e-05
1.388	-2.643e-05	1.388	-5.474e-05
1.387	-2.643e-05	1.387	-5.468e-05
1.386	-2.632e-05	1.386	-5.46e-05
1.385	-2.621e-05	1.385	-5.454e-05
1.384	-2.621e-05	1.384	-5.446e-05
1.383	-2.616e-05	1.383	-5.44e-05
1.382	-2.604e-05	1.382	-5.433e-05
1.381	-2.598e-05	1.381	-5.426e-05
1.38	-2.597e-05	1.38	-5.419e-05
1.379	-2.587e-05	1.379	-5.411e-05
1.378	-2.575e-05	1.378	-5.404e-05
1.377	-2.574e-05	1.377	-5.398e-05
1.376	-2.57e-05	1.376	-5.39e-05
1.375	-2.556e-05	1.375	-5.383e-05
1.374	-2.552e-05	1.374	-5.376e-05
1.373	-2.551e-05	1.373	-5.369e-05
1.372	-2.539e-05	1.372	-5.362e-05
1.371	-2.529e-05	1.371	-5.355e-05
1.37	-2.528e-05	1.37	-5.348e-05
1.369	-2.523e-05	1.369	-5.341e-05
1.368	-2.509e-05	1.368	-5.333e-05
1.367	-2.504e-05	1.367	-5.326e-05
1.366	-2.504e-05	1.366	-5.319e-05
1.365	-2.492e-05	1.365	-5.311e-05
1.364	-2.481e-05	1.364	-5.304e-05
1.363	-2.481e-05	1.363	-5.297e-05
1.362	-2.475e-05	1.362	-5.289e-05
1.361	-2.461e-05	1.361	-5.282e-05
1.36	-2.457e-05	1.36	-5.275e-05
1.359	-2.456e-05	1.359	-5.267e-05
1.358	-2.444e-05	1.358	-5.259e-05
1.357	-2.433e-05	1.357	-5.252e-05
1.356	-2.432e-05	1.356	-5.245e-05
1.355	-2.427e-05	1.355	-5.237e-05
1.354	-2.412e-05	1.354	-5.229e-05
1.353	-2.407e-05	1.353	-5.222e-05
1.352	-2.407e-05	1.352	-5.214e-05
1.351	-2.394e-05	1.351	-5.206e-05
1.35	-2.384e-05	1.35	-5.199e-05
1.349	-2.383e-05	1.349	-5.191e-05
1.348	-2.376e-05	1.348	-5.183e-05
1.347	-2.362e-05	1.347	-5.175e-05
1.346	-2.357e-05	1.346	-5.167e-05
1.345	-2.357e-05	1.345	-5.159e-05
1.344	-2.344e-05	1.344	-5.151e-05
1.343	-2.332e-05	1.343	-5.143e-05
1.342	-2.333e-05	1.342	-5.135e-05
1.341	-2.325e-05	1.341	-5.126e-05
1.34	-2.309e-05	1.34	-5.119e-05
1.339	-2.306e-05	1.339	-5.11e-05
1.338	-2.304e-05	1.338	-5.103e-05
1.337	-2.291e-05	1.337	-5.095e-05
1.336	-2.28e-05	1.336	-5.087e-05
1.335	-2.28e-05	1.335	-5.079e-05
1.334	-2.273e-05	1.334	-5.07e-05
1.333	-2.257e-05	1.333	-5.061e-05
1.332	-2.253e-05	1.332	-5.053e-05
1.331	-2.251e-05	1.331	-5.044e-05
1.33	-2.238e-05	1.33	-5.036e-05
1.329	-2.228e-05	1.329	-5.027e-05
1.328	-2.228e-05	1.328	-5.018e-05
1.327	-2.219e-05	1.327	-5.009e-05
1.326	-2.204e-05	1.326	-5.001e-05
1.325	-2.199e-05	1.325	-4.991e-05
1.324	-2.197e-05	1.324	-4.983e-05
1.323	-2.183e-05	1.323	-4.974e-05
1.322	-2.171e-05	1.322	-4.964e-05
1.321	-2.172e-05	1.321	-4.955e-05
1.32	-2.164e-05	1.32	-4.946e-05
1.319	-2.148e-05	1.319	-4.936e-05
1.318	-2.145e-05	1.318	-4.927e-05
1.317	-2.141e-05	1.317	-4.917e-05
1.316	-2.126e-05	1.316	-4.908e-05
1.315	-2.115e-05	1.315	-4.899e-05
1.314	-2.115e-05	1.314	-4.889e-05
1.313	-2.107e-05	1.313	-4.88e-05
1.312	-2.091e-05	1.312	-4.869e-05
1.311	-2.087e-05	1.311	-4.859e-05
1.31	-2.084e-05	1.31	-4.85e-05
1.309	-2.068e-05	1.309	-4.839e-05
1.308	-2.056e-05	1.308	-4.829e-05
1.307	-2.056e-05	1.307	-4.819e-05
1.306	-2.046e-05	1.306	-4.809e-05
1.305	-2.031e-05	1.305	-4.799e-05
1.304	-2.027e-05	1.304	-4.788e-05
1.303	-2.023e-05	1.303	-4.777e-05
1.302	-2.007e-05	1.302	-4.766e-05
1.301	-1.994e-05	1.301	-4.755e-05
1.3	-1.994e-05	1.3	-4.745e-05
1.299	-1.983e-05	1.299	-4.734e-05
1.298	-1.966e-05	1.298	-4.722e-05
1.297	-1.964e-05	1.297	-4.712e-05
1.296	-1.96e-05	1.296	-4.7e-05
1.295	-1.943e-05	1.295	-4.688e-05
1.294	-1.931e-05	1.294	-4.677e-05
1.293	-1.93e-05	1.293	-4.665e-05
1.292	-1.918e-05	1.292	-4.654e-05
1.291	-1.901e-05	1.291	-4.642e-05
1.29	-1.897e-05	1.29	-4.63e-05
1.289	-1.893e-05	1.289	-4.618e-05
1.288	-1.874e-05	1.288	-4.606e-05
1.287	-1.862e-05	1.287	-4.593e-05
1.286	-1.861e-05	1.286	-4.581e-05
1.285	-1.847e-05	1.285	-4.568e-05
1.284	-1.829e-05	1.284	-4.556e-05
1.283	-1.826e-05	1.283	-4.544e-05
1.282	-1.82e-05	1.282	-4.531e-05
1.281	-1.802e-05	1.281	-4.518e-05
1.28	-1.789e-05	1.28	-4.505e-05
1.279	-1.787e-05	1.279	-4.492e-05
1.278	-1.774e-05	1.278	-4.479e-05
1.277	-1.753e-05	1.277	-4.465e-05
1.276	-1.749e-05	1.276	-4.452e-05
1.275	-1.743e-05	1.275	-4.439e-05
1.274	-1.723e-05	1.274	-4.425e-05
1.273	-1.711e-05	1.273	-4.411e-05
1.272	-1.708e-05	1.272	-4.397e-05
1.271	-1.693e-05	1.271	-4.382e-05
1.27	-1.672e-05	1.27	-4.368e-05
1.269	-1.666e-05	1.269	-4.354e-05
1.268	-1.659e-05	1.268	-4.339e-05
1.267	-1.638e-05	1.267	-4.325e-05
1.266	-1.624e-05	1.266	-4.31e-05
1.265	-1.622e-05	1.265	-4.296e-05
1.264	-1.605e-05	1.264	-4.28e-05
1.263	-1.583e-05	1.263	-4.265e-05
1.262	-1.578e-05	1.262	-4.249e-05
1.261	-1.57e-05	1.261	-4.234e-05
1.26	-1.546e-05	1.26	-4.219e-05
1.259	-1.532e-05	1.259	-4.203e-05
1.258	-1.528e-05	1.258	-4.186e-05
1.257	-1.51e-05	1.257	-4.17e-05
1.256	-1.488e-05	1.256	-4.153e-05
1.255	-1.482e-05	1.255	-4.136e-05
1.254	-1.473e-05	1.254	-4.121e-05
1.253	-1.447e-05	1.253	-4.104e-05
1.252	-1.433e-05	1.252	-4.087e-05
1.251	-1.429e-05	1.251	-4.07e-05
1.25	-1.408e-05	1.25	-4.052e-05
1.249	-1.386e-05	1.249	-4.035e-05
1.248	-1.378e-05	1.248	-4.017e-05
1.247	-1.366e-05	1.247	-3.999e-05
1.246	-1.342e-05	1.246	-3.981e-05
1.245	-1.326e-05	1.245	-3.962e-05
1.244	-1.32e-05	1.244	-3.944e-05
1.243	-1.299e-05	1.243	-3.926e-05
1.242	-1.275e-05	1.242	-3.906e-05
1.241	-1.267e-05	1.241	-3.887e-05
1.24	-1.255e-05	1.24	-3.868e-05
1.239	-1.228e-05	1.239	-3.848e-05
1.238	-1.212e-05	1.238	-3.829e-05
1.237	-1.204e-05	1.237	-3.809e-05
1.236	-1.182e-05	1.236	-3.789e-05
1.235	-1.157e-05	1.235	-3.769e-05
1.234	-1.148e-05	1.234	-3.748e-05
1.233	-1.135e-05	1.233	-3.728e-05
1.232	-1.107e-05	1.232	-3.708e-05
1.231	-1.089e-05	1.231	-3.687e-05
1.23	-1.082e-05	1.23	-3.666e-05
1.229	-1.056e-05	1.229	-3.643e-05
1.228	-1.027e-05	1.228	-3.619e-05
1.227	-1.02e-05	1.227	-3.598e-05
1.226	-1.006e-05	1.226	-3.576e-05
1.225	-9.776e-06	1.225	-3.554e-05
1.224	-9.61e-06	1.224	-3.532e-05
1.223	-9.521e-06	1.223	-3.511e-05
1.222	-9.279e-06	1.222	-3.488e-05
1.221	-9.012e-06	1.221	-3.465e-05
1.22	-8.927e-06	1.22	-3.442e-05
1.219	-8.761e-06	1.219	-3.419e-05
1.218	-8.45e-06	1.218	-3.395e-05
1.217	-8.282e-06	1.217	-3.371e-05
1.216	-8.194e-06	1.216	-3.347e-05
1.215	-7.924e-06	1.215	-3.323e-05
1.214	-7.667e-06	1.214	-3.299e-05
1.213	-7.566e-06	1.213	-3.274e-05
1.212	-7.384e-06	1.212	-3.249e-05
1.211	-7.082e-06	1.211	-3.224e-05
1.21	-6.903e-06	1.21	-3.198e-05
1.209	-6.807e-06	1.209	-3.172e-05
1.208	-6.537e-06	1.208	-3.146e-05
1.207	-6.266e-06	1.207	-3.119e-05
1.206	-6.178e-06	1.206	-3.092e-05
1.205	-5.998e-06	1.205	-3.065e-05
1.204	-5.688e-06	1.204	-3.038e-05
1.203	-5.525e-06	1.203	-3.011e-05
[truncated: 1,202 more rows]

## Sheet: Fig.3b
TCz-CMP		TCzP-CMP
Relative Pressure	Quantity Adsorbed	Relative Pressure	Quantity Adsorbed
P/P0	cm3/g STP	P/P0	cm3/g STP
0.000160622	3.02227	0.000357916	14.8593
0.000513515	5.87383	0.000458697	30.0489
0.000784748	8.16238	0.00055763	45.2676
0.000997542	10.9739	0.000795269	60.3154
0.00166	15.08	0.00164	74.7953
0.00356	19.0205	0.00451	86.8123
0.00501	20.842	0.01055	95.0811
0.00793	21.6633	0.02874	105.647
0.01052	22.4972	0.06399	114.681
0.01422	23.5412	0.07988	116.958
0.02527	25.5389	0.10006	119.668
0.04974	27.9562	0.12022	121.759
0.07611	30.234	0.14031	123.738
0.101	32.0661	0.16044	125.487
0.12723	33.7009	0.18066	126.998
0.15252	35.2541	0.20066	128.409
0.17796	36.7159	0.24933	131.473
0.20335	38.1664	0.30066	134.393
0.22878	39.5993	0.35093	136.796
0.2542	41.0588	0.39954	139.08
0.27969	42.5041	0.45102	141.264
0.30515	43.9771	0.4996	143.325
0.33066	45.48	0.5513	145.442
0.35556	47.0205	0.60113	147.588
0.38101	48.642	0.65058	149.645
0.40635	50.2929	0.70095	151.891
0.43171	51.9958	0.75059	154.382
0.45672	53.7623	0.80057	157.21
0.48243	55.641	0.85074	160.644
0.50777	57.5719	0.9007	165.411
0.53314	59.6022	0.95039	172.011
0.5585	61.7343	0.97295	177.473
0.58386	63.9828	0.99471	187.226
0.60926	66.3416	0.99471	187.226
0.63453	68.889	0.95481	185.52
0.65996	71.637	0.93294	183.585
0.68535	74.5314	0.88338	180.199
0.71055	77.639	0.85088	178.478
0.73599	81.0339	0.80068	176.916
0.76119	84.8075	0.75128	176.138
0.78654	89.1676	0.70145	175.656
0.81202	94.01	0.64981	175.428
0.8369	99.6068	0.58024	175.348
0.86227	106.487	0.53023	175.219
0.88777	114.436	0.49987	170.885
0.91316	123.053	0.44981	144.458
0.93805	132.455	0.39988	139.096
0.96399	142.522	0.35011	136.464
0.98836	153.383	0.30001	134.504
0.99454	157.611	0.25016	131.956
0.99454	157.611	0.20014	128.63
0.97344	154.225	0.14075	123.936
0.95075	147.94	0.08118	117.167
0.92556	141.43	--	--
0.9144	138.8	--	--
0.88908	133.507	--	--
0.86524	127.43	--	--
0.83782	120.346	--	--
0.81325	113.874	--	--
0.7878	107.148	--	--
0.7622	100.709	--	--
0.73641	95.2797	--	--
0.71142	91.0204	--	--
0.68617	87.413	--	--
0.66061	84.3015	--	--
0.63518	81.5867	--	--
0.60973	79.1435	--	--
0.58433	76.8699	--	--
0.55877	74.8191	--	--
0.53353	72.9103	--	--
0.50808	71.0658	--	--
0.48294	65.0608	--	--
0.45695	54.24	--	--
0.43194	51.6908	--	--
0.40659	50.2279	--	--
0.38118	48.8189	--	--
0.35577	47.4492	--	--
0.33033	45.1772	--	--
0.30509	43.9129	--	--
0.27958	42.7019	--	--
0.25432	41.4975	--	--
0.22885	40.313	--	--
0.20354	38.1324	--	--
0.17815	36.9299	--	--
0.15278	35.6982	--	--
0.12744	33.3911	--	--
0.10222	31.9573	--	--
0.0767	30.3142	--	--
0.05159	28.1853	--	--

## Sheet: Fig.3c
TCz-CMP		TCzP-CMP
Pore Width (nm)	Differential Pore Volume (cm3/g·nm)	Pore Width (nm)	Differential Pore Volume (cm3/g·nm)
0.1798	0.00102	0.79709	0.02884
0.21554	0.00101	0.81512	1.30327
0.35129	0.001	0.82996	1.58636
0.48703	0.001	0.85893	0.80328
0.64685	0.00144	0.92703	0.32891
0.71341	0.00664	1.0501	0.15104
0.74271	0.01682	1.19318	0.08939
0.76071	0.01601	1.445	0.0649
0.98536	0.001	1.77199	0.04273
1.03114	0.001	1.89835	0.02787
1.08641	0.001	2.05056	0.02755
1.21572	0.001	2.19713	0.02206
1.43	0.00101	2.34304	0.02098
1.62178	0.00101	2.48971	0.01845
1.7874	0.00101	2.63629	0.01594
1.95659	0.00101	2.78482	0.01469
2.1171	0.00101	3.16436	0.01249
2.28173	0.001	3.60473	0.01026
2.80964	0.001	4.0937	0.0076
3.18113	0.001	4.66176	0.00622
3.65262	0.001	5.38267	0.00469
4.02411	0.001	6.23147	0.00376
4.7956	0.001	7.31171	0.00303
5.4671	0.001	8.52575	0.00273
6.33859	0.00101	9.84601	0.00241
6.81008	0.001	11.3643	0.00229
7.48157	0.001	13.0522	0.00228
8.65306	0.001	15.1847	0.00205
9.52456	0.001	17.8284	0.00201
10.196	0.001	21.8114	0.00185
10.6675	0.00101	29.1003	0.0014
11.339	0.001	36.4443	0.00115
11.8105	0.001	58.4765	0.000684735
12.882	0.001	--	--
13.9535	0.001	--	--
		--	--
		--	--
		--	--
		--	--
		--	--

## Sheet: Fig.4a
	TCzP-CMP		TCz-CMP		Raw data of adsorption of TCz-CMP and TCzP-CMP to DCP.
Time(min)	Adsorption capacity (mg/g)	Time(min)	Adsorption capacity (mg/g)		Material			TCz-CMP					TCzP-CMP
0	0	0	0					m1 (g)	m2 (g)	m3 (g)	Mean		m1 (g)	m2 (g)	m3 (g)	Mean
30	256.219	30	35.629		Quality of Sample Bin (g)			2.2007	2.2006	2.2006	2.2006		2.3965	2.3966	2.3966	2.3966
60	352.436	60	39.1919		Sample Silo with CMP Quality (g)			2.2287	2.2287	2.2287	2.2287		2.4275	2.4274	2.4273	2.4274
90	433.518	90	47.5054		CMP Quality (g)			0.028	0.0281	0.0281	0.0281		0.031	0.0308	0.0307	0.0308
120	500.546	120	48.693		Time (min)	30		2.2297	2.2297	2.2297	2.2297		2.4353	2.4353	2.4353	2.4353
150	574.06	150	55.8188			60		2.2298	2.2298	2.2298	2.2298		2.4383	2.4383	2.4382	2.4383
180	627.034	180	53.4436			90		2.23	2.23	2.2301	2.23		2.4405	2.441	2.4408	2.4408
210	676.764	210	55.8188			120		2.2301	2.23	2.2301	2.2301		2.4429	2.4428	2.4428	2.4428
240	715.683	240	59.3817			150		2.2303	2.2303	2.2302	2.2303		2.4451	2.4451	2.4451	2.4451
270	750.278	270	61.757			180		2.2302	2.2302	2.2302	2.2302		2.4468	2.4467	2.4467	2.4467
300	780.549	300	61.757			210		2.2303	2.2302	2.2303	2.2303		2.4483	2.4483	2.4482	2.4483
330	803.252	330	64.1322			240		2.2303	2.2304	2.2304	2.2304		2.4495	2.4494	2.4495	2.4495
360	819.468	360	65.3199			270		2.2304	2.2304	2.2305	2.2304		2.4505	2.4506	2.4505	2.4505
390	834.604	390	64.1322			300		2.2304	2.2304	2.2305	2.2304		2.4514	2.4515	2.4515	2.4515
420	845.415	420	67.6952			330		2.2305	2.2306	2.2304	2.2305		2.4521	2.4523	2.4521	2.4522
450	854.063	450	67.6952			360		2.2305	2.2305	2.2306	2.2305		2.4527	2.4527	2.4526	2.4527
480	861.631	480	70.0704			390		2.2305	2.2304	2.2306	2.2305		2.4531	2.4532	2.4531	2.4531
510	871.361	510	70.0704			420		2.2305	2.2306	2.2307	2.2306		2.4535	2.4535	2.4534	2.4535
540	876.766	540	73.6333			450		2.2306	2.2307	2.2305	2.2306		2.4537	2.4538	2.4537	2.4537
570	882.172	570	74.821			480		2.2307	2.2306	2.2307	2.2307		2.454	2.454	2.4539	2.454
600	888.658	600	76.0086			510		2.2307	2.2306	2.2307	2.2307		2.4543	2.4543	2.4542	2.4543
630	890.82	630	76.0086			540		2.2308	2.2308	2.2307	2.2308		2.4544	2.4545	2.4544	2.4544
660	898.388	660	77.1962			570		2.2308	2.2308	2.2308	2.2308		2.4546	2.4546	2.4546	2.4546
690	901.631	690	77.1962			600		2.2308	2.2309	2.2308	2.2308		2.4548	2.4548	2.4548	2.4548
720	902.712	720	77.1962			630		2.2308	2.2309	2.2308	2.2308		2.4549	2.4549	2.4548	2.4549
780	907.037	780	76.0086			660		2.2309	2.2309	2.2308	2.2309		2.455	2.4551	2.4552	2.4551
840	913.523	840	76.0086			690		2.2309	2.2308	2.2309	2.2309		2.4552	2.4552	2.4552	2.4552
900	915.686	900	80.7591			720		2.2309	2.2309	2.2308	2.2309		2.4552	2.4553	2.4552	2.4552
960	915.686	960	81.9468			750		2.2308	2.2308	2.2309	2.2308		2.4553	2.4555	2.4553	2.4554
1020	916.767	1020	78.3839			810		2.2308	2.2308	2.2309	2.2308		2.4556	2.4555	2.4556	2.4556
1080	917.848	1080	78.3839			870		2.231	2.231	2.2309	2.231		2.4556	2.4557	2.4556	2.4556
1200	924.334	1200	77.1962			930		2.231	2.231	2.231	2.231		2.4557	2.4556	2.4556	2.4556
1320	929.74	1320	78.3839			990		2.2309	2.231	2.2308	2.2309		2.4556	2.4557	2.4557	2.4557
1440	936.226	1440	78.3839			1050		2.231	2.2309	2.2308	2.2309		2.4557	2.4557	2.4557	2.4557
						1170		2.2309	2.2308	2.2309	2.2309		2.456	2.4558	2.4559	2.4559
						1290		2.2308	2.2309	2.231	2.2309		2.4561	2.4561	2.456	2.4561
						1410		2.2309	2.2308	2.231	2.2309		2.4563	2.4562	2.4563	2.4563

## Sheet: Fig.4b
TCzP-CMP		TCz-CMP
Time(h)	ln(qe-qt)	Time(h)	ln(qe-qt)
0.5	6.5221	0.5	3.83553
1	6.36954	1	3.75548
1.5	6.22001	1.5	3.53926
2	6.07691	2	3.50417
2.5	5.8921	2.5	3.26301
3	5.73396	3	3.35002
3.5	5.55861	3.5	3.26301
4	5.39609	4	3.1164
4.5	5.22547	4.5	3.00518
5	5.04779	5	3.00518
5.5	4.89016	5.5	2.88001
6	4.7601	6	2.81102
6.5	4.62127	6.5	2.88001
7	4.50879	7	2.65687
7.5	4.40871	7.5	2.65687
8	4.31208	8	2.47455
8.5	4.17232	8.5	2.47455
9	4.08531	9	2.11787
9.5	3.99	9.5	1.96372
10	3.86216	10	1.7814
10.5	3.81564	10.5	1.7814
11	3.63332	11	1.55826
11.5	3.54371	11.5	1.55826
12	3.51196	12	1.55826
13	3.37381	13	1.7814
14	3.12249	14	1.7814
15	3.02241	15	0.17196
16	3.02241	16	--
17	2.96834	17	1.27058
18	2.91119	18	1.27058
20	2.47587	20	1.55826
22	1.86973	22	1.27058
24	-17.8341	24	1.27058

[truncated: 56 more sheets: Fi.4c, Fig.4d, Fig.5a, Fig.5b, Fig.5c, Fig.5d, Fig.5e, Fig.5f, Fig.5g, Fig.5h, Fig.5i, Fig.5j, Fig.5k, Fig.5l, Fig.6c, Fig.6d, Supplementary Fig. 8a, Supplementary Fig. 8b, Supplementary Fig. 8c, Supplementary Fig. 8d …]
